# Supplementary material for: Enhancing prognostic power in multiple myeloma using a plasma cell signature derived from single-cell RNA sequencing
Source: Blood Cancer J. 2024 Mar 6;14(1):38. doi: 10.1038/s41408-024-01024-8 (PMC10915134; doi:10.1038/s41408-024-01024-8)
Supplement: Supplementary file 2 — Supplementary Table 1 [file 41408_2024_1024_MOESM2_ESM.xlsx]

## Sheet: Supplementary Table 1
Supplementary Table 1. Summary of dataset used in the study
Study	Patient	Biospecimen	Gene expression data	Genomic data	Data Source	Analyze
CoMMpass	762 MM	BM CD138+ cell	RNA-seq	WES	NCI GDC	Survival (training set)
UAMS-I	426 NDMM	BM CD138+ cell, WBM	Affymetrix Human Genome U133 Plus 2.0 Array		GEO (GSE136400)	Survival (validation set), TIME
UAMS-II	22 healthy controls, 44 MGUS, and 12 SMM	BM CD138+ cell	Affymetrix Human Genome U133 Plus 2.0 Array		GEO (GSE5900)	Development
MAQC-II	423 NDMM	BM CD138+ cell	Affymetrix Human Genome U133 Plus 2.0 Array		GEO (GSE24080)	Survival (validation set)
APEX	264 RRMM	BM CD138+ cell	Affymetrix Human Genome U133A/B Array		GEO (GSE9782)	Survival (validation set)
Mayo Clinic	15 healthy controls, 21 MGUS, 23 SMM, 75 NDMM, and 28 RRMM	BM CD138+ cell	Affymetrix Human Genome U133A chip		GEO (GSE6477)	Development
