# Supplementary material for: Enhancing prognostic power in multiple myeloma using a plasma cell signature derived from single-cell RNA sequencing
Source: Blood Cancer J. 2024 Mar 6;14(1):38. doi: 10.1038/s41408-024-01024-8 (PMC10915134; doi:10.1038/s41408-024-01024-8)
Supplement: Supplementary file 3 — Supplementary Table 2 [file 41408_2024_1024_MOESM3_ESM.xlsx]

## Sheet: Supplementary Table 2
Supplementary Table 2. Gene signature matrix of 16 types of human immune cells.
Gene	118_Dendritic cells	129_Macrophages	142_Mast cells	16_Myeloid-derived suppressor cells	21_T regulatory cells	27_Eosinophils	55_Plasmacytoid dendritic cells	55_T memory cells	61_T helper cells	66_B cells memory	69_B cells naive	69_Neutrophils	75_Basophils	80_NK cells	84_Plasma cells	8_T cytotoxic cells
HNMT	0	0	1	0	0	0	0	0	0	0	0	0	0	0	0	0
CCL7	0	1	1	0	0	0	0	0	0	0	0	0	0	0	0	0
COPZ2	0	0	1	0	0	0	0	0	0	0	0	0	0	0	0	0
SEPP1	0	1	0	0	0	0	0	0	0	0	0	0	0	0	0	0
AIF1	1	1	0	0	0	0	0	0	0	0	0	0	0	0	0	0
SAMSN1	0	1	0	0	0	0	0	0	0	0	0	0	0	0	0	0
STAP1	0	0	0	0	0	0	0	0	0	1	1	0	0	0	0	0
BCL11A	0	0	0	0	0	0	1	0	0	0	0	0	0	0	0	0
PSTPIP1	0	0	0	0	0	0	0	0	0	0	0	1	0	0	0	0
GPR183	0	0	0	0	0	0	1	0	0	0	0	0	1	0	0	0
HLA-DQA1	1	0	0	0	0	0	0	0	0	0	0	0	0	0	0	0
GATA6	0	1	0	0	0	0	0	0	0	0	0	0	0	0	0	0
RORC	0	0	0	0	0	0	0	0	1	0	0	0	0	0	0	0
LAT	0	0	0	0	0	0	0	1	0	0	0	0	0	1	0	0
IGLC2	0	0	0	0	0	0	0	0	0	0	0	0	0	0	1	0
FCRL2	0	0	0	0	0	0	0	0	0	1	1	0	0	0	1	0
PNOC	0	0	0	0	0	0	0	0	0	1	1	0	0	0	1	0
CLEC2D	0	0	0	0	0	0	0	0	0	0	0	0	0	1	0	0
ATXN8OS	0	0	0	0	0	0	0	0	0	0	0	0	0	0	1	0
TNFRSF13C	0	0	0	0	0	0	0	0	0	0	1	0	0	0	0	0
CCR1	0	0	0	0	0	1	0	0	1	0	0	1	0	0	0	0
PLBD1	1	0	0	0	0	0	0	0	0	0	0	0	0	0	0	0
S100B	1	0	0	0	0	0	0	0	0	0	0	0	0	0	0	0
IL13	0	0	0	0	0	0	0	0	1	0	0	0	0	0	0	0
CX3CR1	1	1	0	0	0	0	0	0	0	0	0	0	0	0	0	0
LAMP5	0	0	0	0	0	0	1	0	0	0	0	0	0	0	0	0
NFKB1	0	0	0	0	0	0	0	0	1	0	0	0	0	0	0	0
CD24	0	0	0	0	0	0	0	0	0	0	0	1	0	0	1	0
SERPINB1	0	0	0	0	0	0	0	0	0	0	0	1	0	0	0	0
LTB	0	0	0	0	0	0	0	1	0	1	1	0	0	0	0	0
ZNF286A	0	0	0	0	0	0	0	0	0	0	1	0	0	0	0	0
CCL22	1	1	0	0	0	0	0	0	0	0	0	0	0	0	0	0
GPC4	0	0	0	0	0	0	0	0	0	0	0	0	1	0	0	0
IL4R	0	0	0	1	0	0	0	0	0	0	1	0	1	0	0	0
PSG2	0	0	0	0	0	0	0	0	0	0	1	0	0	0	0	0
ITM2C	0	0	0	0	0	0	1	0	0	0	0	0	0	0	0	0
CABLES1	0	0	0	0	0	0	0	0	0	0	0	0	1	0	0	0
EPX	0	0	0	0	0	1	0	0	0	0	0	0	0	0	0	0
IRF4	0	0	0	0	0	0	0	0	1	0	0	0	0	0	1	0
IGHM	0	0	0	0	0	0	0	0	0	1	1	0	0	0	1	0
SEMA4A	1	0	0	0	0	0	0	0	0	0	0	0	0	0	0	0
NPIPB15	0	0	0	0	0	0	0	0	0	1	0	0	0	0	0	0
TREML4	0	1	0	0	0	0	0	0	0	0	0	0	0	0	0	0
IL2RB	0	0	0	0	0	0	0	0	0	0	0	0	0	1	0	0
SIGLEC7	0	0	0	0	0	0	0	0	0	0	0	0	0	1	0	0
PLAC8	1	0	0	0	0	0	0	0	0	0	0	0	0	0	0	0
LCN2	0	0	0	0	0	0	0	0	0	0	0	1	0	0	0	0
ADGRE5	0	1	0	0	0	0	0	0	0	0	0	0	0	0	0	0
BLK	0	0	0	0	0	0	0	0	0	1	1	0	0	0	0	0
HLA-DPA1	1	0	0	0	0	0	0	0	0	0	0	0	0	0	0	0
PTCRA	0	0	0	0	0	0	1	0	0	0	0	0	0	0	0	0
KIT	1	0	1	0	0	0	0	0	0	0	0	0	0	1	0	0
LEF1	0	0	0	0	0	0	0	1	0	0	0	0	0	0	0	0
XCR1	1	0	0	0	0	0	0	0	0	0	0	0	0	0	0	0
TYROBP	0	1	0	0	0	0	0	0	0	0	0	0	0	0	0	0
CD38	0	0	0	0	0	0	0	0	1	1	0	0	0	0	1	0
TNFRSF17	0	0	0	0	0	0	0	0	0	1	0	0	0	0	1	0
HILPDA	0	1	0	0	0	0	0	0	0	0	0	0	0	0	0	0
IGFBP7	0	0	0	0	0	0	0	0	0	0	0	0	1	0	0	0
GZMM	0	0	0	0	0	0	0	0	0	0	0	0	0	1	0	0
CD74	0	1	0	0	0	0	0	0	0	0	1	0	0	0	1	0
CAMP	0	0	0	0	0	0	0	0	0	0	0	1	0	0	0	0
SLC45A3	0	0	1	0	0	0	0	0	0	0	0	0	0	0	0	0
ERN1	0	0	0	0	0	0	1	0	0	0	0	0	0	0	0	0
MAF	0	1	0	0	1	0	0	0	0	0	0	0	0	0	0	0
CCR7	1	1	0	0	0	0	1	1	1	0	0	0	0	0	0	0
E2F8	0	0	0	0	0	0	0	0	0	0	0	0	1	0	0	0
C11ORF80	0	0	0	0	0	0	0	0	0	0	0	0	0	0	1	0
NAAA	1	1	0	0	0	0	0	0	0	0	0	0	0	0	0	0
GATA3	0	0	0	0	0	0	0	0	1	0	0	0	0	0	0	0
SLAMF6	0	0	0	0	0	0	0	0	0	0	0	0	0	1	0	0
RELB	1	0	0	0	0	0	0	0	0	0	0	0	0	0	0	0
ALOX5	0	0	0	0	0	0	0	0	0	1	0	0	0	0	0	0
BMP4	0	0	0	0	0	0	0	0	0	0	0	0	1	0	0	0
GABBR1	0	0	0	0	0	0	0	0	0	0	0	0	1	0	0	0
CDH9	0	0	1	0	0	0	0	0	0	0	0	0	0	0	0	0
LAG3	0	0	0	0	1	0	0	0	0	0	0	0	0	0	0	0
IL17F	0	0	0	0	0	0	0	0	1	0	0	0	0	0	0	0
NR3C1	0	0	0	0	0	0	0	0	1	0	0	0	0	0	0	0
RALGPS2	0	0	0	0	0	0	0	0	0	1	1	0	0	0	0	0
OTUB2	0	0	0	0	0	0	0	0	0	0	0	0	1	0	0	0
ITGB8	0	0	0	0	1	0	0	0	0	0	0	0	0	0	0	0
JAML	0	1	0	0	0	0	0	0	0	0	0	1	0	0	0	0
PTGDS	0	0	1	0	0	0	0	0	0	0	0	0	0	0	0	0
RNASE2	0	0	0	0	0	1	0	0	0	0	0	0	0	0	0	0
SP100	0	0	0	0	0	0	0	1	0	0	0	0	0	0	0	0
SAMD3	0	0	0	0	0	0	0	0	0	0	0	0	0	1	0	0
IL6	1	0	0	0	0	0	0	0	1	0	0	0	0	0	0	0
CHST1	0	0	1	0	0	0	0	0	0	0	0	0	0	0	0	0
BHLHA15	0	0	0	0	0	0	0	0	0	0	0	0	0	0	1	0
TRAC	0	0	0	0	0	0	0	1	0	0	0	0	0	0	0	1
SKAP1	0	0	0	0	0	0	0	1	0	0	0	0	0	0	0	0
SMARCA1	0	0	1	0	0	0	0	0	0	0	0	0	0	0	0	0
ITGAX	1	1	0	0	0	0	0	0	0	0	0	1	1	1	0	0
UGT1A8	0	0	0	0	0	0	0	0	0	0	1	0	0	0	0	0
C2	0	0	1	0	0	0	0	0	0	0	0	0	0	0	0	0
CLEC4D	0	1	0	0	0	0	0	0	0	0	0	1	0	0	0	0
TNFRSF18	0	0	0	0	1	0	0	0	0	0	0	0	0	0	0	0
TNFSF8	0	0	0	0	0	0	0	0	0	0	1	0	0	0	0	0
EXT1	0	0	1	0	0	0	0	0	0	0	0	0	0	0	0	0
GNLY	0	0	0	0	0	0	0	0	0	0	0	0	0	1	0	0
CD200R1	0	1	0	0	0	0	0	0	0	0	0	0	0	0	0	0
SOCS1	0	0	1	0	0	0	0	0	0	0	0	0	0	0	0	0
EDNRA	0	0	1	0	0	0	0	0	0	0	0	0	0	0	0	0
CCL24	0	1	0	0	0	0	0	0	0	0	0	0	0	0	0	0
FCGR3A	1	1	0	1	0	0	0	0	0	0	0	1	0	1	0	0
HIST1H1D	0	0	0	0	0	0	0	0	0	0	0	0	1	0	0	0
ADGRE1	1	1	0	1	0	0	0	0	0	0	0	0	0	0	0	0
MAP3K2	0	0	0	0	0	0	1	0	0	0	0	0	0	0	0	0
HS6ST2	0	0	1	0	0	0	0	0	0	0	0	0	0	0	0	0
PARP14	0	1	0	0	0	0	0	0	0	0	0	0	0	0	0	0
CCDC141	0	0	1	0	0	0	0	0	0	0	0	0	0	0	0	0
IDS	0	0	1	0	0	0	0	0	0	0	0	0	0	0	0	0
DNASE1L3	1	1	0	0	0	0	0	0	0	0	0	0	0	0	0	0
IL9	0	0	0	0	0	0	0	0	1	0	0	0	0	0	0	0
RAPGEF6	0	0	0	0	0	0	0	1	0	0	0	0	0	0	0	0
PRTN3	0	0	0	0	0	0	0	0	0	0	0	1	0	0	0	0
FLT3	1	0	0	0	0	0	0	0	0	0	0	0	0	0	0	0
MROH7	0	0	0	0	0	0	0	0	0	0	0	0	0	0	1	0
CD177	0	0	0	0	0	0	0	0	0	0	0	1	0	0	0	0
CLEC4E	0	0	0	0	0	0	0	0	0	0	0	1	0	0	0	0
LYVE1	0	1	0	0	0	0	0	0	0	0	0	0	0	0	0	0
CXCR5	0	0	0	0	0	0	0	0	0	1	1	0	0	0	0	0
SUPT3H	0	0	0	0	0	0	0	0	0	0	0	0	1	0	0	0
TLR4	0	1	0	0	0	0	0	0	0	0	0	0	1	0	0	0
CTSS	1	0	0	0	0	0	0	0	0	0	0	0	0	0	0	0
CD300A	0	1	0	0	0	0	0	0	0	0	0	0	0	0	0	0
MCTP2	0	0	0	0	0	0	1	0	0	0	0	0	0	0	0	0
ETV6	1	0	0	0	0	0	1	0	0	0	0	0	0	0	0	0
SNCAIP	0	0	0	0	0	0	0	0	0	0	0	0	1	0	0	0
HS3ST1	0	0	1	0	0	0	0	0	0	0	0	0	0	0	0	0
SIGLEC6	1	0	0	0	0	0	0	0	0	0	0	0	0	0	0	0
IGHG1	0	0	0	0	0	0	0	0	0	0	0	0	0	0	1	0
CD79B	0	0	0	0	0	0	0	0	0	1	1	0	0	0	0	0
GM9895	0	0	0	0	0	0	0	0	0	0	0	0	1	0	0	0
CLCA3P	0	0	0	0	0	0	0	0	0	1	0	0	0	0	0	0
HP	0	0	0	0	0	0	0	0	0	0	0	1	0	0	0	0
RUNX3	0	1	0	0	0	0	0	0	0	0	0	0	0	0	0	0
ARHGEF1	0	0	0	0	0	0	0	1	0	0	0	0	0	0	0	0
HGF	0	0	0	0	0	0	0	0	0	0	0	0	1	0	0	0
FCGR1A	0	1	0	0	0	0	0	0	0	0	0	1	0	0	0	0
CYTIP	0	0	0	0	0	0	0	1	0	0	0	0	0	0	0	0
SLC26A8	0	0	0	0	0	0	0	0	0	0	0	0	1	0	0	0
NCR1	0	0	0	0	0	0	0	0	0	0	0	0	0	1	0	0
ST6GALNAC4	0	0	0	0	0	0	0	0	0	0	0	0	0	0	1	0
IGHE	0	0	0	0	0	0	0	0	0	0	0	0	0	0	1	0
KCNG2	0	0	0	0	0	0	0	0	0	0	0	0	0	0	1	0
SERPINF1	0	0	0	0	0	0	1	0	0	0	0	0	0	0	0	0
AIM2	0	0	0	0	0	0	0	0	0	1	0	0	0	0	0	0
SLC15A4	0	0	0	0	0	0	1	0	0	0	0	0	0	0	0	0
ZBTB46	1	0	0	0	0	0	0	0	0	0	0	0	0	0	0	0
CXCR6	0	0	0	0	0	0	0	1	0	0	0	0	0	0	0	0
BCL7A	0	0	0	0	0	0	0	0	0	0	1	0	0	0	0	0
RGS13	0	0	1	0	0	0	0	0	0	0	0	0	0	0	1	0
BMPR2	0	0	1	0	0	0	0	0	0	0	0	0	0	0	0	0
BBS10	0	0	1	0	0	0	0	0	0	0	0	0	0	0	0	0
GPR25	0	0	0	0	0	0	0	0	0	0	0	0	0	0	1	0
FADS2	0	0	0	0	0	0	0	0	0	0	0	0	1	0	0	0
TCL1A	0	0	0	0	0	0	0	0	0	0	1	0	0	0	0	0
CD36	0	1	0	0	0	0	0	0	0	0	0	0	0	0	0	0
CD28	1	0	0	0	0	0	0	1	1	0	0	0	0	0	0	1
TGFB1	0	0	0	0	0	0	0	0	0	0	0	0	0	1	0	0
PLAU	0	0	1	0	0	0	0	0	0	0	0	0	0	0	0	0
ARMCX3	0	0	1	0	0	0	0	0	0	0	0	0	0	0	0	0
HLA-DOB	0	0	0	0	0	0	0	0	0	1	1	0	0	0	1	0
P2RY14	0	0	0	0	0	0	0	0	0	0	1	0	0	0	0	0
HS3ST3A1	0	0	1	0	0	0	0	0	0	0	0	0	0	0	0	0
IGLL3P	0	0	0	0	0	0	0	0	0	1	1	0	0	0	1	0
RAB7B	1	1	0	0	0	0	0	0	0	0	0	0	0	0	0	0
ST6GALNAC5	0	0	0	0	0	0	0	0	0	0	0	0	1	0	0	0
PCP4L1	0	0	1	0	0	0	0	0	0	0	0	0	0	0	0	0
ADGRG5	1	0	0	0	0	0	0	0	0	0	0	0	0	0	0	0
C3AR1	0	1	0	0	0	1	0	0	0	0	0	0	0	0	0	0
SLA	0	0	1	0	0	0	0	0	0	0	0	0	0	0	0	0
CNGB1	0	0	0	0	1	0	0	0	0	0	0	0	0	0	0	0
CDH1	0	0	0	0	0	0	1	0	0	0	0	0	1	0	0	0
PLEKHG5	0	0	0	0	0	0	0	0	0	0	0	0	1	0	0	0
IL2RA	0	0	1	0	1	0	0	0	0	0	1	0	0	0	0	0
IL7	0	0	0	0	0	0	0	0	0	1	0	0	0	0	0	0
ID1	0	0	0	0	0	0	0	0	0	0	0	0	1	0	0	0
CREB3L1	0	0	1	0	0	0	0	0	0	0	0	0	0	0	0	0
SLC11A1	1	1	0	0	0	0	0	0	0	0	0	0	0	0	0	0
BEND5	0	0	0	0	0	0	0	0	0	0	1	0	0	0	0	0
SERPINA1	1	0	0	0	0	0	0	0	0	0	0	0	0	0	0	0
ASPRV1	0	0	0	0	0	0	0	0	0	0	0	1	0	0	0	0
CXCR1	0	0	0	1	0	0	0	0	0	0	0	1	0	0	0	0
MYLK	0	0	0	0	0	0	0	0	0	0	0	1	0	0	0	0
NAPSA	1	0	0	0	0	0	0	0	0	0	0	0	0	0	0	0
MRGPRX2	0	0	1	0	0	0	0	0	0	0	0	0	0	0	0	0
CR2	1	0	0	0	0	0	0	0	0	1	1	0	0	0	0	0
S100A4	1	1	0	1	0	0	0	0	0	0	0	1	0	1	0	0
GPR97	0	0	0	0	0	0	0	0	0	0	0	0	1	0	0	0
ICAM1	0	0	0	1	0	0	0	0	0	0	0	0	0	0	0	0
RASGRP2	0	0	0	0	0	0	0	0	0	1	1	0	0	0	0	0
KLRG1	0	0	0	0	0	0	0	0	0	0	0	0	0	1	0	0
DDC	0	0	1	0	0	0	0	0	0	0	0	0	0	0	0	0
ICOS	0	0	0	0	0	0	0	1	1	0	0	0	0	0	0	0
MAST1	0	0	0	0	0	0	0	0	0	0	0	0	0	0	1	0
ZNF165	0	0	0	0	0	0	0	0	0	0	0	0	0	0	1	0
CXCR2	0	0	1	0	0	0	0	0	0	0	0	1	0	0	0	0
TRAF4	0	0	0	0	0	0	0	0	0	1	0	0	0	0	0	0
SLC26A3	0	0	0	0	0	0	0	0	0	0	0	0	1	0	0	0
STYK1	0	0	0	0	0	0	0	0	0	0	0	0	0	1	0	0
KCNA3	0	0	0	0	0	0	0	0	0	0	0	0	0	0	1	0
CD44	0	0	0	0	0	0	0	0	0	0	0	0	1	0	0	0
CMA1	0	0	1	0	0	0	0	0	0	0	0	0	0	1	0	0
GRM8	0	0	0	0	0	0	1	0	0	0	0	0	0	0	0	0
TNFSF11	0	0	0	0	0	0	0	0	1	0	0	0	0	0	0	0
MMP9	0	1	0	0	0	0	0	0	0	0	0	1	0	0	0	0
RAPGEF2	0	0	1	0	0	0	0	0	0	0	0	0	0	0	0	0
CD86	1	1	0	0	0	0	1	0	0	1	0	0	0	0	0	0
IL7R	0	0	0	0	0	0	0	1	0	0	0	0	0	0	0	0
HFE	1	1	0	0	0	0	0	0	0	0	0	0	0	0	0	0
DNM3	0	0	1	0	0	0	0	0	0	0	0	0	0	0	0	0
HS2ST1	0	0	1	0	0	0	0	0	0	0	0	0	0	0	0	0
GPM6A	0	0	1	0	0	0	0	0	0	0	0	0	0	0	0	0
MBOAT1	0	0	0	0	0	0	0	0	0	0	0	0	1	0	0	0
KPNA4	0	0	0	0	0	0	0	1	0	0	0	0	0	0	0	0
P2RX5	0	0	0	0	0	0	0	0	0	1	1	0	0	0	1	0
CCL17	1	0	0	0	0	0	0	0	0	0	0	0	0	0	0	0
FGFBP2	0	0	0	0	0	0	0	0	0	0	0	0	0	1	0	0
FHL2	0	0	0	0	0	0	0	0	0	0	0	0	0	1	0	0
TXK	0	0	0	0	0	0	0	0	0	0	0	0	0	1	0	0
CSF1R	0	1	0	0	0	0	0	0	0	0	0	0	0	0	0	0
SOCS2	0	0	1	0	0	0	0	0	0	0	0	0	0	0	0	0
SATB1	0	0	0	0	0	0	0	1	0	0	0	0	0	0	0	0
CD55	0	0	1	0	0	0	0	0	0	0	0	0	0	0	0	0
SCIMP	1	1	0	0	0	0	0	0	0	0	0	0	0	0	0	0
CD2	0	0	0	0	0	0	0	1	1	0	1	0	0	1	0	1
CD1C	1	0	0	0	0	0	0	0	0	1	1	0	0	0	0	0
PAX7	0	0	0	0	0	0	0	0	0	0	0	0	0	0	1	0
DNASE2B	0	0	0	0	0	0	0	0	0	0	0	0	1	0	0	0
DUSP2	0	0	0	0	0	0	0	0	0	0	0	0	0	1	0	0
ENPP1	0	0	0	0	0	0	0	1	0	0	0	0	0	0	1	0
NLRP3	0	0	0	0	0	0	0	0	0	0	0	1	0	0	0	0
TLR9	1	0	0	0	0	0	1	0	0	0	0	0	0	0	0	0
PDPN	1	0	0	0	0	0	0	0	0	0	0	0	0	0	0	0
MS4A6A	0	1	0	0	0	0	0	0	0	0	0	0	0	0	0	0
IL21	0	0	0	0	0	0	0	0	1	0	0	0	0	0	0	0
FBXO9	0	0	0	0	0	0	0	0	0	0	0	0	1	0	0	0
PTGS2	0	0	0	0	0	0	0	0	0	0	0	1	0	0	0	0
CARD6	0	0	0	0	0	0	1	0	0	0	0	0	0	0	0	0
PPP1R14A	1	0	0	0	0	0	0	0	0	0	0	0	0	0	0	0
SPRED1	0	0	1	0	0	0	0	0	0	0	0	0	0	0	0	0
CST7	0	0	0	0	0	0	0	0	0	0	0	0	0	1	0	0
NMBR	0	0	0	0	0	0	0	0	0	1	1	0	0	0	0	0
CD19	0	1	0	0	0	0	0	0	0	1	1	0	0	0	1	0
LY75	1	0	0	0	0	0	0	0	0	0	0	0	0	0	0	0
CCL2	0	1	1	0	0	0	0	0	0	0	0	0	0	0	0	0
PDZD4	0	0	0	0	0	0	0	0	0	0	0	0	1	0	0	0
CD180	1	1	0	0	0	0	0	0	0	1	1	0	0	0	0	0
IL32	0	0	0	0	0	0	0	0	0	0	0	0	0	1	0	0
GUSBP11	0	0	0	0	0	0	0	0	0	1	1	0	0	0	1	0
IGLC3	0	0	0	0	0	0	0	0	0	0	0	0	0	0	1	0
DAPP1	0	0	1	0	0	0	0	0	0	0	0	0	0	0	0	0
FGR	0	1	0	0	0	0	0	0	0	0	0	0	0	0	0	0
CXCR4	1	0	1	0	0	0	1	0	1	0	0	0	0	1	1	0
EPSTI1	0	0	0	0	0	0	0	1	0	0	0	0	0	0	0	0
CD9	0	0	0	0	0	0	0	0	0	0	0	0	0	0	1	0
WDR60	0	0	1	0	0	0	0	0	0	0	0	0	0	0	0	0
SELL	0	0	0	0	1	0	0	1	0	0	1	1	0	0	0	0
CLEC9A	1	0	0	0	0	0	0	0	0	0	0	0	0	0	0	0
FCGR2B	1	0	0	0	0	0	0	0	0	1	1	0	0	0	1	0
HLA-DRA	1	0	0	0	0	0	0	0	0	0	0	0	0	0	0	0
IGHGP	0	0	0	0	0	0	0	0	0	0	0	0	0	0	1	0
FMNL1	0	1	0	0	0	0	0	0	0	0	0	0	0	0	0	0
PCDH15	0	0	0	0	0	0	0	0	0	0	0	0	0	1	0	0
RNASE3	0	0	0	0	0	1	0	0	0	0	0	0	0	0	0	0
LTF	0	0	0	0	0	0	0	0	0	0	0	1	0	0	0	0
WRN	0	0	0	0	0	0	0	0	0	0	0	0	1	0	0	0
GNAI1	0	0	1	0	0	0	0	0	0	0	0	0	0	0	0	0
CD247	0	0	0	0	0	0	0	1	0	0	0	0	0	1	0	0
STAG3	0	0	0	0	0	0	0	0	0	0	1	0	0	0	0	0
HIST1H2BG	0	0	0	0	0	0	0	0	0	0	0	0	0	0	1	0
CD209	1	0	0	0	0	0	0	0	0	0	0	0	0	0	0	0
TCF4	0	0	0	0	0	0	1	0	0	0	0	0	0	0	0	0
S100A9	1	0	0	1	0	1	0	1	0	0	0	1	0	0	0	0
APBB1IP	0	0	0	0	0	0	0	1	0	0	0	0	0	0	0	0
FRK	0	0	0	0	0	0	0	0	0	1	1	0	0	0	0	0
ITGA2	0	0	0	0	0	0	0	0	0	0	0	0	0	1	0	0
HTRA2	0	0	0	0	0	0	0	0	0	0	0	0	0	0	1	0
OSM	0	0	0	0	0	0	0	0	0	0	0	1	0	0	0	0
MICAL3	0	0	0	0	0	0	0	0	0	0	1	0	0	0	0	0
PRKCA	0	0	0	0	0	0	1	0	0	0	0	0	0	0	0	0
CD93	0	0	0	0	0	0	0	0	0	0	0	0	0	0	1	0
FUT4	0	1	0	1	0	1	0	0	0	0	0	1	0	0	0	0
IRF5	0	1	0	0	0	0	1	0	0	0	0	0	0	0	0	0
LAIR2	0	0	0	0	0	0	0	0	0	0	0	0	0	1	0	0
CD8A	1	0	0	0	0	0	1	0	0	0	0	0	0	1	0	1
HAVCR2	0	0	0	0	0	0	0	0	1	0	0	0	0	0	0	0
SYK	0	1	0	0	0	0	0	0	0	0	0	0	0	0	0	0
CTLA4	0	0	0	0	1	0	0	0	0	0	0	0	0	0	0	0
IGHG3	0	0	0	0	0	0	0	0	0	0	0	0	0	0	1	0
PECAM1	0	0	0	0	0	0	0	0	0	0	0	1	0	0	0	0
IRF8	1	0	0	0	0	0	1	0	0	1	1	0	0	0	0	0
SLC37A2	0	1	0	0	0	0	0	0	0	0	0	0	0	0	0	0
KDELR3	0	0	1	0	0	0	0	0	0	0	0	0	0	0	0	0
IL22	0	0	0	0	0	0	0	0	1	0	0	0	0	0	0	0
XCL1	0	0	0	0	0	0	0	0	0	0	0	0	0	1	0	0
IL5RA	0	0	0	0	0	1	0	0	0	0	0	0	0	0	0	0
GPR171	0	1	0	0	0	0	0	0	0	0	0	0	0	0	0	0
ENTPD1	0	0	0	0	1	0	0	0	0	0	0	0	0	0	0	0
HLA-DMA	1	0	0	0	0	0	0	0	0	0	0	0	0	0	0	0
MRGPRX1	0	0	1	0	0	0	0	0	0	0	0	0	0	0	0	0
MAOB	0	0	1	0	0	0	0	0	0	0	0	0	0	0	0	0
SIRPA	1	0	0	0	0	0	0	0	0	0	0	0	0	0	0	0
GP1BA	0	0	1	0	0	0	0	0	0	0	0	0	0	0	0	0
HPGDS	0	1	1	0	0	0	0	0	1	0	0	0	0	0	0	0
PTPRCAP	0	0	0	0	0	0	0	1	0	1	1	0	0	0	0	0
SPON2	0	0	0	0	0	0	0	0	0	0	0	0	0	1	0	0
LTBR	0	0	0	0	0	0	0	0	1	0	0	0	0	0	0	0
CCR5	0	1	1	0	0	0	0	1	1	0	0	0	0	0	0	0
BANK1	0	0	0	0	0	0	0	0	0	1	1	0	0	0	0	0
ZBTB16	0	0	0	0	0	0	0	0	0	0	0	0	0	1	0	0
NRP2	0	1	0	0	0	0	0	0	0	0	0	0	0	0	0	0
ADAM8	0	1	0	0	0	0	0	0	0	0	0	1	0	0	0	0
CPA1	0	0	1	0	0	0	0	0	0	0	0	0	0	0	0	0
RNF180	0	0	1	0	0	0	0	0	0	0	0	0	0	0	0	0
ELANE	0	0	0	0	0	0	0	0	0	0	0	1	0	0	0	0
RHOH	0	0	0	0	0	0	0	1	0	0	0	0	0	0	0	0
DOK2	0	0	0	0	0	0	0	0	0	0	0	0	0	1	0	0
PLTP	0	1	0	0	0	0	0	0	0	0	0	0	0	0	0	0
PERP	0	0	0	0	0	0	0	0	0	0	0	0	1	0	0	0
CEACAM1	0	0	0	0	0	0	0	0	0	0	0	1	0	0	0	0
ACER3	0	0	1	0	0	0	0	0	0	0	0	0	0	0	0	0
FAR2	0	0	0	0	0	0	0	0	0	0	0	0	1	0	0	0
CTSW	0	0	0	0	0	0	0	0	0	0	0	0	0	1	0	0
ZFAT	0	0	0	0	0	0	1	0	0	0	0	0	0	0	0	0
RYR1	1	0	0	0	0	0	0	0	0	0	0	0	0	0	0	0
KLRD1	0	0	0	0	0	0	0	0	1	0	0	0	0	1	0	0
MFGE8	0	0	1	0	0	0	0	0	0	0	0	0	0	0	0	0
CEBPA	0	0	0	0	0	0	0	0	0	0	0	0	1	0	0	0
FAM198B	0	0	1	0	0	0	0	0	0	0	0	0	0	0	0	0
TPSG1	0	0	1	0	0	0	0	0	0	0	0	0	0	0	0	0
F13A1	0	1	0	0	0	0	0	0	0	0	0	0	0	0	0	0
CD40	0	0	0	0	0	0	1	0	0	0	0	0	0	0	1	0
MME	0	0	0	0	0	0	0	0	0	0	1	1	0	0	0	0
FAM129B	0	0	1	0	0	0	0	0	0	0	0	0	0	0	0	0
LILRA5	0	1	0	0	0	0	0	0	0	0	0	0	0	0	0	0
KLRC1	0	0	0	0	0	0	0	0	0	0	0	0	0	1	0	0
RASGRP3	0	0	0	0	0	0	0	0	0	0	0	0	0	0	1	0
CFP	0	0	1	0	0	0	0	0	0	0	0	1	0	0	0	0
LCK	0	0	0	0	0	0	0	1	0	0	0	0	0	0	0	0
VCAN	1	0	0	0	0	0	0	0	0	0	0	0	0	0	0	0
NCR3	0	0	0	0	0	0	0	0	0	0	0	0	0	1	0	0
CSF2RB	0	0	1	0	0	0	0	0	0	0	0	0	0	0	0	0
FCER2	0	0	1	0	0	1	0	0	0	0	1	0	0	0	0	0
IGLC7	0	0	0	0	0	0	0	0	0	0	0	0	0	0	1	0
AQP9	0	0	0	0	0	0	0	0	0	0	0	0	1	0	0	0
TNFSF13B	0	0	0	0	0	0	1	0	0	0	0	0	0	0	0	0
NRP1	0	0	0	0	0	0	1	0	0	0	0	0	0	0	0	0
ARHGAP9	0	0	0	0	0	0	1	0	0	0	0	0	0	0	0	0
HLA-DPB1	1	0	0	0	0	0	0	0	0	0	0	0	0	0	0	0
LPCAT2	0	1	0	0	0	0	0	0	0	0	0	0	0	0	0	0
BTK	0	0	1	0	0	0	0	0	0	0	0	0	0	0	0	0
HLA-DMB	1	0	0	0	0	0	0	0	0	0	0	0	0	0	0	0
CSF2	0	0	0	0	0	1	0	0	1	0	0	0	0	1	0	0
ADPGK	0	0	0	0	0	0	0	0	0	0	0	1	0	0	0	0
NCF1	0	0	0	0	0	0	0	0	0	0	0	1	0	0	0	0
PGLYRP1	0	0	0	0	0	1	0	0	0	0	0	0	0	0	0	0
DERL3	0	0	0	0	0	0	1	0	0	0	0	0	0	0	0	0
CHIT1	0	1	0	0	0	0	0	0	0	0	0	0	0	0	0	0
MEP1A	0	0	0	0	0	0	0	0	0	0	1	0	0	0	0	0
IL1B	0	1	0	0	0	0	0	0	0	0	0	1	0	0	0	0
CD83	1	1	0	0	0	0	1	0	0	0	0	0	0	0	0	0
CADM1	1	0	0	0	0	0	0	0	0	0	0	0	0	0	0	0
CFD	0	0	1	0	0	0	0	0	0	0	0	0	0	0	0	0
SLAMF8	1	0	0	0	0	0	0	0	0	0	0	0	0	0	0	0
FPR1	0	1	0	0	0	0	0	0	0	0	0	0	0	0	0	0
OAS3	0	0	0	0	0	0	0	0	0	0	0	1	0	0	0	0
CYTH4	0	1	0	0	0	0	0	0	0	0	0	0	0	0	0	0
AZU1	0	0	0	0	0	0	0	0	0	0	0	1	0	0	0	0
CLEC4C	0	0	0	0	0	0	1	0	0	0	0	0	0	0	0	0
TCF7	0	0	0	0	0	0	0	1	0	0	0	0	0	0	0	0
AXL	1	0	0	0	0	0	0	0	0	0	0	0	0	0	0	0
BLNK	0	0	0	0	0	0	1	0	0	0	0	0	0	0	0	0
LGALS3	1	1	0	0	0	0	0	0	0	0	0	0	0	0	0	0
ACHE	0	0	1	0	0	0	0	0	0	0	0	0	0	0	0	0
IGLL1	0	0	0	0	0	0	1	0	0	0	0	0	0	0	0	0
BIRC3	0	0	0	0	0	0	0	0	0	0	1	0	0	0	0	0
CD69	0	0	0	0	0	1	0	1	0	1	1	0	1	1	0	1
L1CAM	0	0	0	0	0	0	0	0	0	0	0	0	1	0	0	0
NT5E	0	0	0	0	1	0	0	0	0	1	0	0	0	0	0	0
TREM2	1	1	0	0	0	0	0	0	0	0	0	0	0	0	0	0
LIMA1	0	0	1	0	0	0	0	0	0	0	0	0	0	0	0	0
CXCL2	0	1	0	0	0	0	0	0	0	0	0	1	0	0	0	0
TLR2	0	1	0	0	0	0	0	0	0	0	0	1	0	0	0	0
MS4A2	0	0	1	0	0	0	0	0	0	0	0	0	1	0	0	0
CRP	0	0	0	0	0	0	0	0	0	0	0	1	0	0	0	0
RIOK2	0	0	1	0	0	0	0	0	0	0	0	0	0	0	0	0
FOXP3	0	0	0	0	1	0	0	0	1	0	0	0	0	0	0	0
CD4	0	0	0	0	1	0	1	1	1	0	0	0	0	0	0	0
CLEC10A	1	1	0	0	0	0	0	0	0	0	0	0	0	0	0	0
KCNE3	0	0	1	0	0	0	0	0	0	0	0	0	0	0	0	0
MS4A3	0	0	0	0	0	0	0	0	0	0	0	0	1	0	0	0
SIT1	0	0	0	0	0	0	0	0	0	1	0	0	0	0	0	0
CD3	0	0	0	0	0	0	0	0	1	0	0	0	0	0	0	0
TPSB2	0	0	1	0	0	0	0	0	0	0	0	0	0	0	0	0
SLC7A5	0	0	1	0	0	0	0	0	0	0	0	0	0	0	0	0
SLURP1	1	0	0	0	0	0	0	0	0	0	0	0	0	0	0	0
STAT6	0	0	0	0	0	0	0	0	1	0	0	0	0	0	0	0
FADS1	0	0	0	0	0	0	0	0	0	0	0	0	1	0	0	0
KLRF1	0	0	0	0	0	0	0	0	0	0	0	0	0	1	0	0
NCEH1	0	1	1	0	0	0	0	0	0	0	0	0	0	0	0	0
HSD11B1	0	0	1	0	0	0	0	0	0	0	0	0	0	1	0	0
HMBOX1	0	0	0	0	0	0	0	0	0	0	0	0	0	1	0	0
RGS1	0	1	1	0	0	0	0	0	0	0	0	0	0	0	0	0
TLR3	1	0	0	0	0	0	0	0	0	0	0	0	0	0	0	0
STK32B	0	0	1	0	0	0	0	0	0	0	0	0	0	0	0	0
MAN1A1	0	0	0	0	0	0	0	0	0	0	0	0	0	0	1	0
CD3G	0	0	0	0	0	0	0	1	1	0	0	0	0	1	0	0
LY86	0	0	0	0	0	0	0	0	0	1	1	0	0	0	0	0
FCER1A	1	0	1	0	0	0	0	0	0	0	0	0	1	0	0	0
IL2	0	0	0	0	0	0	0	0	1	0	0	0	0	0	0	0
IFNAR2	0	1	0	0	0	0	0	0	0	0	0	0	0	0	0	0
CD3D	0	0	0	0	0	0	0	1	1	0	0	0	0	0	0	0
GPNMB	0	1	0	0	0	0	0	0	0	0	0	0	0	0	0	0
GPR34	0	1	1	0	0	0	0	0	0	0	0	0	0	0	0	0
ST6GALNAC3	0	0	1	0	0	0	0	0	0	0	0	0	0	0	0	0
CTSK	0	1	0	0	0	0	0	0	0	0	0	0	0	0	0	0
SPAG4	0	0	0	0	0	0	0	0	0	0	0	0	0	0	1	0
SLCO2B1	0	1	0	0	0	0	0	0	0	0	0	0	0	0	0	0
RPL3P7	0	0	0	0	0	0	0	0	0	0	0	0	0	0	1	0
VPREB3	0	0	0	0	0	0	0	0	0	1	1	0	0	0	0	0
CD244	0	0	0	0	0	1	0	0	0	0	0	0	0	1	0	0
GNG7	0	0	0	0	0	0	0	0	0	1	0	0	0	0	1	0
LINC00926	0	0	0	0	0	0	0	0	0	0	1	0	0	0	0	0
PPL	1	0	0	0	0	0	0	0	0	0	0	0	0	0	0	0
IL2RG	0	0	0	0	0	0	0	0	0	0	0	0	0	1	0	0
IL4	0	0	1	0	0	0	0	0	1	0	0	0	1	0	0	0
ATL2	0	0	1	0	0	0	0	0	0	0	0	0	0	0	0	0
CD52	0	0	0	0	0	0	0	0	0	0	1	0	0	0	0	0
CSF3R	0	0	0	0	0	0	0	0	0	0	0	1	0	0	0	0
CD22	1	0	0	0	0	0	0	0	0	1	1	0	0	0	0	0
DOCK2	0	0	0	0	0	0	0	0	0	0	0	0	0	1	0	0
CD7	0	0	0	0	0	0	0	1	0	0	0	0	0	1	0	0
SLAMF9	0	1	0	0	0	0	0	0	0	0	0	0	0	0	0	0
DUSP1	0	0	1	0	0	0	0	0	0	0	0	0	0	0	0	0
CD80	0	1	0	1	0	0	1	0	0	1	0	0	0	0	0	0
SLC12A1	0	0	0	0	0	0	0	0	0	1	1	0	0	0	0	0
IL1R2	0	0	0	0	0	0	0	0	1	0	0	1	0	0	0	0
RNF128	0	0	1	0	0	0	0	0	0	0	0	0	0	0	0	0
TIAM2	0	0	1	0	0	0	0	0	0	0	0	0	0	0	0	0
ENAH	0	0	1	0	0	0	0	0	0	0	0	0	0	0	0	0
NPL	0	0	0	0	0	0	0	0	0	0	0	0	1	0	0	0
CD68	0	1	0	0	0	0	0	0	0	0	0	0	0	0	0	0
IL16	0	0	0	0	0	0	0	0	0	0	0	0	0	0	1	0
BCL2	0	0	0	0	0	0	0	1	0	0	0	0	0	0	0	0
NKG7	0	0	0	0	0	0	0	1	0	0	0	0	0	1	0	0
MAP3K8	0	0	0	0	0	0	1	0	0	0	0	0	0	0	0	0
DOCK8	0	0	0	0	0	0	0	0	0	0	0	1	0	0	0	0
NFIL3	0	0	0	0	0	0	0	0	0	0	0	0	1	0	0	0
JAZF1	0	0	0	0	0	0	0	0	0	0	0	0	1	0	0	0
CLEC7A	1	1	0	0	0	0	0	0	0	0	0	0	0	0	0	0
TPH1	0	0	1	0	0	0	0	0	0	0	0	0	0	0	0	0
ABCB4	0	0	0	0	0	0	0	0	0	0	1	0	0	0	0	0
CD200	0	1	0	0	0	0	0	0	0	0	0	0	0	0	0	0
ENO2	0	0	1	0	0	0	0	0	0	0	0	0	0	0	0	0
MARCH1	0	1	0	0	0	0	0	0	0	0	0	0	0	0	0	0
PDK1	0	0	0	0	0	0	0	0	0	0	0	0	0	0	1	0
MYO1G	0	1	0	0	0	0	0	0	0	0	0	0	0	0	0	0
MMP8	0	0	0	0	0	0	0	0	0	0	0	1	0	0	0	0
GZMB	0	0	0	0	0	0	1	0	0	0	0	0	0	1	1	1
TGM5	0	0	0	0	0	0	0	0	0	0	0	0	0	0	1	0
IGHA2	0	0	0	0	0	0	0	0	0	0	0	0	0	0	1	0
FAM129C	0	0	0	0	0	0	1	0	0	0	0	0	0	0	0	0
HTR1B	0	0	0	0	0	0	0	0	0	0	0	0	1	0	0	0
LRG1	0	0	0	0	0	0	0	0	0	0	0	1	0	0	0	0
RBPJ	0	1	0	0	0	0	0	0	0	0	0	0	0	0	0	0
SORL1	0	0	0	0	0	0	0	0	0	0	0	1	0	0	0	0
PDCD1LG2	1	0	0	0	0	0	0	0	0	0	0	0	0	0	0	0
CXCL1	0	1	0	0	0	0	0	0	0	0	0	0	0	0	0	0
HIST1H2AE	0	0	0	0	0	0	0	0	0	0	0	0	0	0	1	0
PACSIN1	0	0	0	0	0	0	1	0	0	0	0	0	0	0	0	0
BST2	0	0	0	0	0	0	1	0	0	0	0	0	0	0	0	0
HOPX	0	0	0	0	0	0	0	0	0	0	0	0	0	1	0	0
STAB1	0	1	0	0	0	0	0	0	0	0	0	0	0	0	0	0
C5AR1	0	1	0	0	0	1	0	0	0	0	0	1	0	0	0	0
CPA3	0	0	1	0	0	1	0	0	0	0	0	0	1	0	0	0
BTLA	1	0	0	0	0	0	0	0	0	0	0	0	0	0	0	0
ROR1	0	0	1	0	0	0	0	0	0	0	0	0	0	0	0	0
LAMA5	0	0	0	0	0	0	0	0	0	0	0	0	1	0	0	0
MS4A4A	0	1	0	0	0	0	0	0	0	0	0	0	0	0	1	0
ADAMTS14	0	0	0	0	0	0	0	0	0	0	0	0	0	1	0	0
LSAMP	0	0	1	0	0	0	0	0	0	0	0	0	0	0	0	0
SIGLEC8	0	0	0	0	0	1	0	0	0	0	0	0	0	0	0	0
PDK3	0	0	0	0	0	0	0	0	0	0	0	0	1	0	0	0
HPGD	0	1	0	0	0	0	0	0	0	0	0	0	0	0	0	0
CTSG	0	0	1	0	0	0	0	0	0	0	0	1	0	0	0	0
TRBC2	0	0	0	0	0	0	0	1	0	0	0	0	0	0	0	0
LTC4S	0	0	1	0	0	1	0	0	0	0	0	0	1	0	0	0
IL18R1	0	0	0	0	0	0	0	0	1	0	0	0	0	1	0	0
UGT2B17	0	0	0	0	0	0	0	0	0	0	0	0	0	0	1	0
PPARG	0	1	0	0	0	0	0	0	1	0	0	0	0	0	0	0
LYST	0	0	0	0	0	0	0	0	0	0	0	1	0	0	0	0
TRDC	0	0	0	0	0	0	0	0	0	0	0	0	0	1	0	0
AP1S3	1	0	0	0	0	0	0	0	0	0	0	0	0	0	0	0
CD5	0	0	0	0	0	0	0	0	1	0	0	0	0	0	0	1
ESYT3	0	0	1	0	0	0	0	0	0	0	0	0	0	0	0	0
TGFBR1	0	1	0	0	0	0	0	0	0	0	0	0	0	0	0	0
RAB27B	0	0	1	0	0	0	0	0	0	0	0	0	0	0	0	0
PDE1C	0	0	1	0	0	0	0	0	0	0	0	0	0	0	0	0
ADAM19	1	0	0	0	0	0	0	0	0	0	0	0	0	0	0	0
MILR1	0	0	1	0	0	0	0	0	0	0	0	0	0	0	0	0
ITGB7	0	0	0	0	0	0	0	1	0	0	0	0	1	0	0	0
AMPD1	0	0	0	0	0	0	0	0	0	0	0	0	0	0	1	0
MLPH	0	0	1	0	0	0	0	0	0	0	0	0	0	0	0	0
MZB1	0	0	0	0	0	0	1	0	0	0	0	0	0	0	1	0
KLRK1	0	0	0	0	0	0	0	0	0	0	0	0	0	1	0	0
EGLN3	0	1	0	0	0	0	0	0	0	0	0	0	0	0	0	0
LILRB1	0	0	0	0	0	0	0	0	0	0	0	0	0	1	0	0
CXCR3	1	0	0	0	0	1	1	0	1	0	0	0	0	0	0	0
TBX21	0	0	0	0	0	0	0	0	1	0	0	0	0	1	0	0
GPR68	1	0	0	0	0	0	0	0	0	0	0	0	0	0	0	0
CEACAM8	0	0	0	1	0	0	0	0	0	0	0	1	0	0	0	0
VWA5A	0	0	1	0	0	0	0	0	0	0	0	0	0	0	0	0
TPSAB1	0	0	1	0	0	0	0	0	0	0	0	0	0	0	0	0
FGL2	0	1	0	0	0	0	0	0	0	0	0	0	0	0	0	0
SLC6A4	0	0	1	0	0	0	0	0	0	0	0	0	0	0	0	0
RBFOX1	0	0	1	0	0	0	0	0	0	0	0	0	0	0	0	0
SLC1A5	0	0	0	0	0	0	0	0	0	0	0	1	0	0	0	0
CD40LG	0	0	0	0	0	0	0	0	1	0	0	0	0	0	0	0
PCDH7	0	0	1	0	0	0	0	0	0	0	0	0	0	0	0	0
IL1R1	0	0	0	0	1	0	0	0	0	0	0	0	0	0	0	0
IRF7	0	0	0	0	0	0	1	0	0	0	0	0	0	0	0	0
KRT4	0	0	1	0	0	0	0	0	0	0	0	0	0	0	0	0
ARG2	0	0	0	0	0	0	0	0	0	0	0	1	0	0	0	0
CD27	0	0	0	0	0	0	0	1	0	1	0	0	0	1	1	1
HLA-DQB1	1	0	0	0	0	0	0	0	0	0	1	0	0	0	0	0
C1ORF54	1	0	0	0	0	0	0	0	0	0	0	0	0	0	0	0
CDC42BPA	0	0	1	0	0	0	0	0	0	0	0	0	0	0	0	0
IL5	0	0	0	0	0	1	0	0	1	0	0	0	0	0	0	0
ITGAL	0	1	0	0	0	0	0	0	0	0	0	0	1	0	0	0
REN	0	0	0	0	0	0	0	0	0	0	0	0	0	0	1	0
ARHGAP45	0	0	0	0	0	0	0	1	0	0	0	0	0	0	0	0
TREM1	0	0	0	0	0	0	0	0	0	0	0	1	0	0	0	0
KLF4	0	0	0	0	0	0	0	0	0	0	0	0	0	0	1	0
TRANK1	0	0	1	0	0	0	0	0	0	0	0	0	0	0	0	0
ITGB5	0	0	0	0	0	0	0	1	0	0	0	0	0	0	0	0
PLG	0	0	0	0	0	0	0	0	0	0	0	0	1	0	0	0
CCR9	0	0	0	0	0	0	1	0	0	0	0	0	0	0	0	0
OPTN	0	0	1	0	0	0	0	0	0	0	0	0	0	0	0	0
SLC31A2	0	0	1	0	0	0	0	0	0	0	0	0	0	0	0	0
PIAS1	0	0	0	0	0	0	0	0	0	0	0	0	0	0	1	0
IFITM1	0	0	0	0	0	0	0	0	0	0	0	0	1	0	0	0
NR4A3	1	1	0	0	0	0	0	0	0	0	0	0	0	0	0	0
LYZ	1	0	0	0	0	0	0	0	0	0	0	1	0	0	0	0
H2AFY	1	0	0	0	0	0	0	0	0	0	0	0	0	0	0	0
GNAZ	0	0	1	0	0	0	0	0	0	0	0	0	0	0	0	0
CCR10	0	0	0	0	0	0	0	0	1	0	0	0	0	0	1	0
IGHG4	0	0	0	0	0	0	0	0	0	0	0	0	0	0	1	0
IGHG2	0	0	0	0	0	0	0	0	0	0	0	0	0	0	1	0
CYBB	0	1	0	0	0	0	0	0	0	0	0	0	0	0	0	0
HSPA13	0	0	1	0	0	0	0	0	0	0	0	0	0	0	0	0
PAX5	0	0	0	0	0	0	0	0	0	1	0	0	0	0	0	0
CD1A	1	0	0	0	0	0	0	0	0	0	0	0	0	0	0	0
CUX2	0	0	0	0	0	0	1	0	0	0	0	0	0	0	0	0
IKZF1	0	0	0	0	0	0	0	1	0	0	0	0	0	0	0	0
TMEM156	0	0	0	0	0	0	0	0	0	1	0	0	0	0	1	0
MMP12	0	1	0	0	0	0	0	0	0	0	0	0	0	0	0	0
ADORA3	0	0	1	0	0	0	0	0	0	0	0	0	0	0	0	0
CD79A	0	0	0	0	0	0	0	0	0	1	1	0	0	0	1	0
FOXP1	0	0	0	0	0	0	0	0	0	0	1	0	0	0	0	0
SDC1	0	0	0	0	0	0	0	0	0	0	0	0	0	0	1	0
SIK1	0	0	0	0	0	0	0	0	0	1	1	0	0	0	1	0
CCR3	0	0	1	0	0	1	0	0	1	0	0	0	1	0	0	0
TNFRSF4	0	0	0	0	1	0	0	0	1	0	0	0	0	0	0	0
KIR2DL1	0	0	0	0	0	0	0	0	0	0	0	0	0	1	0	0
ARL11	0	1	0	0	0	0	0	0	0	0	0	0	0	0	0	0
TNF	0	1	0	0	0	0	0	0	1	0	0	0	0	0	0	0
LTA	0	0	0	0	0	0	0	0	1	0	0	0	0	0	0	0
CD5L	0	1	0	0	0	0	0	0	0	0	0	0	0	0	0	0
VSIG4	1	1	0	0	0	0	0	0	0	0	0	0	0	0	0	0
GPR18	0	0	0	0	0	0	0	0	0	1	1	0	0	0	0	0
CD37	0	0	0	0	0	0	0	0	0	1	1	0	0	0	1	0
SEPT6	1	0	0	0	0	0	0	0	0	0	0	0	0	0	0	0
HHEX	0	0	0	0	0	0	0	0	0	1	1	0	0	0	0	0
CD72	0	0	0	0	0	0	0	0	0	1	1	0	0	0	0	0
LIME1	0	0	0	0	0	0	0	0	0	0	0	0	0	0	1	0
CCRL2	0	0	0	0	0	0	0	0	0	0	0	1	0	0	0	0
IGHD	0	0	0	0	0	0	0	0	0	1	1	0	0	0	1	0
ITGAE	1	0	0	0	1	0	0	1	0	0	0	0	0	0	0	0
PCBD1	0	0	1	0	0	0	0	0	0	0	0	0	0	0	0	0
IGHA1	0	0	0	0	0	0	0	0	0	0	0	0	0	0	1	0
P2RY6	0	1	0	0	0	0	0	0	0	0	0	0	0	0	0	0
TEC	0	0	0	0	0	0	0	0	0	0	0	0	1	0	0	0
DGKA	0	0	0	0	0	0	0	1	0	0	0	0	0	0	0	0
CYP27A1	0	1	0	0	0	0	0	0	0	0	0	0	0	0	0	0
CCL11	0	0	0	0	0	1	0	0	0	0	0	0	0	0	0	0
DCLK3	0	0	1	0	0	0	0	0	0	0	0	0	0	0	0	0
TRAF1	1	0	0	0	0	0	0	0	0	0	0	0	0	0	0	0
CHSY1	0	0	0	0	0	0	0	0	0	0	0	0	0	1	0	0
SGCE	0	0	1	0	0	0	0	0	0	0	0	0	0	0	0	0
S100A8	1	1	0	1	0	0	1	1	0	0	0	1	0	0	0	0
KLRC2	0	0	0	0	0	0	0	0	0	0	0	0	0	1	0	0
PRG2	0	0	0	0	0	1	0	0	0	0	0	0	0	0	0	0
OAF	0	0	1	0	0	0	0	0	0	0	0	0	0	0	0	0
NEO1	0	0	1	0	0	0	0	0	0	0	0	0	0	0	0	0
CD163	1	1	0	0	0	0	0	0	0	0	0	0	0	0	0	0
MITF	0	0	1	0	0	0	0	0	0	0	1	0	0	0	0	0
SNX20	0	1	0	0	0	0	0	0	0	0	0	1	0	0	0	0
OSBPL5	0	0	0	0	0	0	0	0	0	0	0	0	1	0	0	0
BIN2	0	0	0	0	0	0	0	1	0	0	0	0	0	0	0	0
CD3E	0	1	0	0	0	0	0	1	0	0	0	0	0	0	0	0
RAB30	1	0	0	0	0	0	0	0	0	0	0	0	0	0	0	0
DGKI	0	0	1	0	0	0	0	0	0	0	0	0	0	0	0	0
CD84	0	0	0	0	0	0	0	0	0	1	0	0	0	0	0	0
DAB2	1	1	0	0	0	0	0	0	0	0	0	0	0	0	0	0
HIST1H2AC	0	0	0	0	0	0	0	0	0	0	0	0	1	0	0	0
IL17A	0	0	1	0	0	0	0	0	1	0	0	0	0	0	0	0
ENPP3	0	0	1	0	0	0	0	0	0	0	0	0	1	0	0	0
PLEK	0	0	1	0	0	0	0	0	0	0	0	0	0	0	0	0
CXCL16	1	1	0	0	0	0	0	0	0	0	0	0	0	0	0	0
GR1	0	0	0	1	0	0	0	0	0	0	0	0	0	0	0	0
MEIS2	0	0	1	0	0	0	0	0	0	0	0	0	0	0	0	0
SP140	0	0	0	0	0	0	0	0	0	1	0	0	0	0	0	0
IFNA10	0	0	0	0	0	0	0	0	0	1	0	0	0	0	0	0
CD33	0	1	0	1	0	0	0	0	0	0	0	1	1	1	0	0
HDC	0	0	1	0	0	0	0	0	0	0	0	1	1	0	0	0
HAVCR1	0	0	0	0	0	0	0	0	1	0	0	0	0	0	0	0
RORA	0	0	0	0	0	0	0	0	1	0	0	0	0	0	0	0
PPIB	0	0	0	0	0	0	0	0	0	0	0	0	0	0	1	0
IL17RB	0	0	0	0	0	0	1	0	1	0	0	0	0	0	0	0
GPR132	1	1	0	0	0	0	0	0	0	0	0	0	0	0	0	0
JCHAIN	0	0	0	0	0	0	1	0	0	0	0	0	0	0	1	0
ACP5	0	0	0	0	0	0	0	1	0	0	0	0	0	0	0	0
PAPSS2	0	0	1	0	0	0	0	0	0	0	0	0	0	0	0	0
SLC7A7	0	1	0	0	0	0	0	0	0	0	0	0	0	0	0	0
BRAF	0	0	0	0	0	0	0	0	0	0	1	0	0	0	0	0
FOLR1	0	0	0	0	1	0	0	0	0	0	0	0	0	0	0	0
CSRNP1	0	0	1	0	0	0	0	0	0	0	0	0	0	0	0	0
P2RY1	0	0	0	0	0	0	0	0	0	0	0	0	1	0	0	0
AHR	0	1	0	0	0	0	0	0	1	0	0	0	0	1	0	0
EAF2	0	0	0	0	0	0	0	0	0	0	1	0	0	0	1	0
ITGAM	1	1	0	1	0	0	0	0	0	0	0	1	1	1	0	0
KIR3DL1	0	0	0	0	0	0	0	0	0	0	0	0	0	1	0	0
CD14	1	1	0	0	0	0	0	0	0	0	0	1	0	0	0	0
MBL2	0	0	0	0	0	0	0	0	0	1	0	0	0	0	0	0
SLC29A1	0	0	1	0	0	0	0	0	0	0	0	0	0	0	0	0
ANGPT4	0	0	0	0	0	0	0	0	0	0	0	0	0	0	1	0
SLAMF7	1	1	0	0	0	0	0	0	0	0	0	0	0	1	0	0
DPP4	1	0	0	0	0	0	0	0	1	0	0	0	0	1	0	0
DEFA1	0	0	0	0	0	0	0	0	0	0	0	1	0	0	0	0
RNASE6	1	0	0	0	0	0	0	0	0	0	0	0	0	0	0	0
RAB20	0	1	0	0	0	0	0	0	0	0	0	0	0	0	0	0
ZBP1	0	0	0	0	0	0	0	0	0	0	0	0	0	0	1	0
LAMP3	1	0	0	0	0	0	0	0	0	0	0	0	0	0	0	0
MS4A1	0	0	0	0	0	0	0	0	0	1	1	0	0	0	1	0
MANEA	0	0	0	0	0	0	0	0	0	0	0	0	0	0	1	0
SMPX	0	0	1	0	0	0	0	0	0	0	0	0	0	0	0	0
LST1	1	0	0	0	0	0	0	0	0	0	0	0	0	0	0	0
SH2D2A	0	0	0	0	0	0	0	0	0	0	0	0	0	1	0	0
CD274	0	0	1	0	0	0	0	0	0	0	0	0	0	0	0	0
NFATC2	0	0	0	0	0	0	0	0	1	0	0	0	0	0	0	0
ARG1	1	0	0	0	0	0	0	0	0	0	0	0	0	0	0	0
UNC13B	0	0	1	0	0	0	0	0	0	0	0	0	0	0	0	0
BACE1	0	0	0	0	0	0	0	0	0	0	0	0	1	0	0	0
MRC1	0	1	0	0	0	0	0	0	0	0	0	0	0	0	0	0
GDF15	0	1	0	0	0	0	0	0	0	0	0	0	0	0	0	0
ADORA2B	0	0	0	0	0	0	0	0	0	0	0	0	1	0	0	0
CCL4	0	0	0	0	0	0	0	0	0	0	0	0	1	1	0	0
PTGDR2	0	0	0	0	0	1	0	0	1	0	0	0	0	0	0	0
CLEC4G	0	0	0	0	0	0	1	0	0	0	0	0	0	0	0	0
INF2	0	0	0	0	0	0	0	0	0	0	0	0	1	0	0	0
PIGY	0	0	0	0	0	0	0	0	0	0	0	0	1	0	0	0
ADAM28	0	0	0	0	0	0	0	0	0	1	1	0	0	0	0	0
CXCL8	1	0	0	0	0	0	0	0	0	0	0	0	0	0	0	0
DUSP5	0	1	0	0	0	0	0	0	0	0	0	0	0	0	0	0
ZBTB32	0	0	0	0	0	0	0	0	0	1	0	0	0	0	0	0
PILRA	0	0	0	0	0	0	0	0	0	0	0	1	0	0	0	0
RNF39	0	0	0	0	0	0	0	0	0	0	0	0	1	0	0	0
SPIB	0	0	0	0	0	0	1	0	0	1	1	0	0	0	0	0
GZMH	0	0	0	0	0	0	0	0	0	0	0	0	0	1	0	0
ABCB9	0	0	0	0	0	0	0	0	0	0	0	0	0	0	1	0
MGST2	0	0	1	0	0	0	0	0	0	0	0	0	0	0	0	0
ARHGAP15	0	0	0	0	0	0	0	1	0	0	0	0	0	0	0	0
CAMK2D	1	0	0	0	0	0	0	0	0	0	0	0	0	0	0	0
GRM6	0	0	0	0	0	0	0	0	0	0	0	0	1	0	0	0
ASS1	1	0	0	0	0	0	0	0	0	0	0	0	0	0	0	0
GRAP2	0	0	0	0	0	0	0	1	0	0	0	0	0	0	0	0
LILRB4	0	1	0	0	0	0	0	0	0	0	0	0	0	0	0	0
HLA-DRB5	1	0	0	0	0	0	0	0	0	0	0	0	0	0	0	0
ACSS2	0	0	0	0	0	0	0	0	0	0	0	0	1	0	0	0
LILRA4	0	0	0	0	0	0	1	0	0	0	0	0	0	0	0	0
GZMA	0	0	0	0	0	0	0	0	0	0	0	0	0	1	0	0
NDST2	0	0	1	0	0	0	0	0	0	0	0	0	0	0	0	0
IKZF2	0	0	0	0	1	1	0	0	0	0	0	0	0	0	0	0
SEPT1	0	0	0	0	0	0	0	1	0	0	0	0	0	0	0	0
DIABLO	0	0	0	0	0	0	0	0	0	0	0	0	0	0	1	0
LRRC66	0	0	1	0	0	0	0	0	0	0	0	0	0	0	0	0
CCR4	0	0	0	0	1	0	0	0	1	0	0	0	0	0	0	0
FGD2	1	1	0	0	0	0	0	0	0	0	0	0	0	0	0	0
IL3RA	0	0	0	0	0	0	1	0	0	0	0	0	1	0	0	0
COBL	0	0	1	0	0	0	0	0	0	0	0	0	0	0	0	0
PRG3	0	0	0	0	0	1	0	0	0	0	0	0	0	0	0	0
BACH2	0	0	0	0	0	0	0	0	0	1	1	0	0	0	0	0
ZDHHC13	0	0	1	0	0	0	0	0	0	0	0	0	0	0	0	0
TCF7L1	0	0	1	0	0	0	0	0	0	0	0	0	0	0	0	0
TBC1D10C	0	0	0	0	0	0	0	1	0	0	0	0	0	0	0	0
CCL5	0	1	0	0	0	1	0	0	0	0	0	0	0	1	0	0
CD1D	0	0	0	1	0	0	0	0	0	0	0	0	0	0	0	0
SERPINB9	1	0	0	0	0	0	0	0	0	0	0	0	0	1	0	0
CD207	1	0	0	0	0	0	0	0	0	0	0	0	0	0	0	0
IL1RL1	0	0	1	0	0	0	0	0	1	0	0	0	0	0	0	0
TNFRSF13B	0	0	0	0	0	0	0	0	0	1	0	0	0	0	1	0
UCP2	0	1	0	0	0	0	0	0	0	0	0	0	0	0	0	0
OSBPL8	0	0	1	0	0	0	0	0	0	0	0	0	0	0	0	0
ANXA1	1	0	0	0	0	0	0	0	0	0	0	0	0	0	0	0
CCL3	0	1	0	0	0	0	0	0	0	0	0	1	1	1	0	0
TRADD	0	0	0	0	0	0	1	0	0	0	0	0	0	0	0	0
IL10	0	0	0	0	1	0	0	0	1	0	0	0	0	0	0	0
SEMA6D	0	0	0	0	0	0	0	0	0	0	0	0	0	1	0	0
HLA-DRB1	1	0	0	0	0	0	0	0	0	0	0	0	0	0	0	0
LRRC32	0	0	0	0	1	0	0	0	0	0	0	0	0	0	0	0
PRF1	0	0	0	0	0	0	0	0	0	0	0	0	0	1	0	0
CCR2	1	1	0	1	0	0	0	0	0	0	0	0	0	0	0	0
CPM	0	1	0	0	0	0	0	0	0	0	0	0	0	0	0	0
CCR6	0	0	0	0	0	0	0	1	1	1	0	0	0	0	0	0
CCR8	0	0	0	0	0	0	0	0	1	0	0	0	0	0	0	0
MS4A7	0	1	0	0	0	0	0	0	0	0	0	0	0	0	0	0
ADAMTS9	0	0	1	0	0	0	0	0	0	0	0	0	0	0	0	0
GIMAP1	0	0	0	0	0	0	0	1	0	0	0	0	0	0	0	0
KLK1	0	0	0	0	0	0	1	0	0	0	0	0	0	0	0	0
KLRB1	0	0	0	0	0	0	0	0	1	0	0	0	0	1	0	0
BATF3	1	0	0	0	0	0	0	0	0	0	0	0	0	0	0	0
CRH	0	0	1	0	0	0	0	0	0	0	0	0	0	0	0	0
MPO	0	0	0	0	0	0	0	0	0	0	0	1	0	0	0	0
IGLV3-1	0	0	0	0	0	0	0	0	0	0	0	0	0	0	1	0
SLC15A3	0	1	0	0	0	0	0	0	0	0	0	0	0	0	0	0
A4GALT	0	0	1	0	0	0	0	0	0	0	0	0	0	0	0	0
UNC93A	0	0	0	0	0	0	0	0	0	0	0	0	1	0	0	0
CYP11A1	0	0	1	0	0	0	0	0	0	0	0	0	0	0	0	0
KMO	1	0	0	0	0	0	0	0	0	0	0	0	0	0	0	0
GATA2	0	0	0	0	0	0	0	0	0	0	0	0	1	0	0	0
CD1B	1	0	0	0	0	0	0	0	0	0	0	0	0	0	0	0
BST1	0	0	0	0	0	0	0	0	0	0	0	1	0	0	0	0
STARD13	0	0	1	0	0	0	0	0	0	0	0	0	0	0	0	0
XCL2	0	0	0	0	0	0	0	0	0	0	0	0	0	1	0	0
FABP4	1	1	0	0	0	0	0	0	0	0	0	0	0	0	0	0
LILRB2	1	0	0	0	0	0	0	0	0	0	0	0	0	0	0	0
DENND5B	0	0	0	0	0	0	0	0	0	1	0	0	0	0	1	0
PTPRC	1	0	0	0	0	0	0	1	0	1	0	0	0	0	0	0
SLC4A4	0	0	1	0	0	0	0	0	0	0	0	0	0	0	0	0
GIMAP4	0	0	0	0	0	0	0	1	0	0	0	0	0	0	0	0
AMICA1	1	0	0	0	0	0	0	0	0	0	0	0	0	0	0	0
P2RY10	1	0	0	0	0	0	0	0	0	0	0	0	0	0	0	0
DEFA3	0	0	0	0	0	0	0	0	0	0	0	1	0	0	0	0
HCK	1	0	0	0	0	0	0	0	0	0	0	0	0	0	0	0
TULP3	0	0	0	0	0	0	0	0	0	0	0	0	1	0	0	0
MCEMP1	0	0	1	0	0	0	0	0	0	0	0	0	0	0	0	0
GZMK	0	0	0	0	0	0	0	0	0	0	0	0	0	1	0	0
IZUMO1R	0	0	0	0	1	0	0	0	0	0	0	0	0	0	0	0
PRDM1	0	0	0	0	0	0	0	0	0	0	0	0	0	0	1	0
GRIK2	0	0	1	0	0	0	0	0	0	0	0	0	0	0	0	0
SIGLEC10	0	0	0	0	0	1	0	0	0	0	0	0	0	0	0	0
TLR7	0	0	0	0	0	0	1	0	0	0	0	0	0	0	0	0
IFNG	0	0	0	0	0	0	0	0	1	0	0	0	0	1	0	0
FAM84A	0	0	1	0	0	0	0	0	0	0	0	0	0	0	0	0
IGKC	0	0	0	0	0	0	0	0	0	1	1	0	0	0	1	0
