# Supplementary material for: Enhancing prognostic power in multiple myeloma using a plasma cell signature derived from single-cell RNA sequencing
Source: Blood Cancer J. 2024 Mar 6;14(1):38. doi: 10.1038/s41408-024-01024-8 (PMC10915134; doi:10.1038/s41408-024-01024-8)
Supplement: Supplementary file 4 — Supplementary Table 3 [file 41408_2024_1024_MOESM4_ESM.xlsx]

## Sheet: Supplementary Table 3
Supplementary Table 3. Genes with significant positive and negative correlations with PBM scores.
Positive	r	P		Negative	r	P
DDX21	0.436958	7.12432e-37		IGKV2-24	-0.608919	1.66006e-78
HSPD1	0.416409	2.58341e-33		IGKV2-30	-0.59263	1.93603e-73
SNHG16	0.407529	7.51242e-32		IGLV3-27	-0.591743	3.5862e-73
SRPK1	0.405082	1.86802e-31		IGLV7-43	-0.590043	1.16219e-72
WDR43	0.398069	2.43783e-30		IGLV7-46	-0.588316	3.81084e-72
CCT6A	0.395889	5.35133e-30		IGHV3-49	-0.586301	1.50953e-71
SLC16A1	0.387407	1.07866e-28		IGLV1-40	-0.585323	0
CCT2	0.378863	0		IGHV1-46	-0.58097	0
TMEM97	0.370656	3.15653e-26		IGHV3-15	-0.580139	0
AGPS	0.368703	5.99009e-26		IGLV4-69	-0.576439	1.10922e-68
NOL10	0.365246	1.84223e-25		IGKV2D-24	-0.574073	5.2254e-68
CCT3	0.358156	0		IGHG4	-0.572023	0
RBBP8	0.355263	4.37804e-24		IGLV3-21	-0.569289	0
RPP40	0.350159	2.11864e-23		IGKV2D-30	-0.56908	1.32063e-66
LRPPRC	0.348772	0		IGHV3-7	-0.566203	8.28761e-66
DDX49	0.345806	0		IGHV3-66	-0.565902	1.00301e-65
SNRPE	0.345487	8.74954e-23		IGLV8-61	-0.563887	3.58739e-65
POLR1C	0.343062	1.80957e-22		IGKV2D-29	-0.561407	1.70044e-64
NOP16	0.342447	2.17367e-22		IGHV3-74	-0.561329	0
OLA1	0.338962	6.09411e-22		IGHV1-18	-0.560441	0
BZW2	0.337833	8.48624e-22		IGLV5-45	-0.556405	3.76991e-63
SERBP1	0.335221	0		IGLV3-19	-0.555339	7.2462e-63
CTPS1	0.334739	2.08894e-21		IGHG2	-0.555197	0
C19orf48	0.334732	2.09319e-21		IGLV1-51	-0.553122	2.80037e-62
ZNF121	0.334564	2.19736e-21		IGHV3-73	-0.552514	4.04907e-62
PPIA	0.334166	0		IGHV3-53	-0.552241	4.77992e-62
TOMM70A	0.332316	0		IGLV2-23	-0.548107	0
H2AFY	0.33066	6.74065e-21		IGHV1-58	-0.545751	2.33218e-60
PPA1	0.33017	7.75134e-21		IGLV3-9	-0.542926	1.23375e-59
MRPL44	0.325526	2.87399e-20		IGLV3-25	-0.542345	0
POLR1B	0.323574	4.95069e-20		IGHV5-51	-0.541443	0
URB2	0.323254	5.41111e-20		IGLV3-1	-0.54084	0
LDHA	0.323153	4.20049e-20		IGLV10-54	-0.540278	5.79869e-59
ANKRD13B	0.321222	9.48791e-20		IGHV3-21	-0.538012	0
MTHFD2	0.320823	9.38038e-20		CD27	-0.536362	5.5722e-58
MRPL37	0.318885	1.79977e-19		IGKV2D-28	-0.535515	9.05844e-58
SRPK2	0.31747	2.64515e-19		IGLV2-11	-0.532147	0
NIFK	0.315399	4.63004e-19		IGLV2-14	-0.53201	0
HEATR1	0.315126	4.98366e-19		IGHG3	-0.531433	9.22602e-57
KCTD20	0.314102	6.5611e-19		IGHV3-72	-0.531339	9.72635e-57
PAGE5	0.312994	8.82168e-19		IGLV3-10	-0.529875	2.2192e-56
PTEN	0.312355	1.04619e-18		IGHV1-67	-0.52943	2.84843e-56
CENPL	0.312274	1.06875e-18		IGHV1-2	-0.528106	0
BYSL	0.311866	1.19131e-18		IGKV2D-40	-0.523726	6.77482e-55
EZH2	0.311544	1.29766e-18		IGKV6-21	-0.523669	6.99157e-55
TMEM43	0.311173	1.71979e-18		IGKV1-27	-0.522599	1.25882e-54
CHCHD3	0.310845	1.56157e-18		IGHV1-45	-0.520535	3.88699e-54
SMIM13	0.309009	2.53456e-18		IGLV1-47	-0.5181	0
CMSS1	0.308369	2.99796e-18		IGLV3-16	-0.518067	1.48275e-53
GRPEL2	0.308126	3.19545e-18		IGHV3-23	-0.51696	0
FAM211A-AS1	0.307912	3.3795e-18		IGLV1-36	-0.516316	3.80593e-53
DLD	0.30648	4.91005e-18		IGHV1-24	-0.513199	0
ZC3H15	0.306332	6.49045e-18		IGKV1-16	-0.512674	2.65813e-52
COA7	0.30578	5.89015e-18		IGKV2-26	-0.512272	3.29016e-52
XPO5	0.305614	6.14892e-18		IGHV1OR15-2	-0.510471	8.5199e-52
USP2-AS1	0.305454	6.4096e-18		IGHV2-5	-0.509474	1.43861e-51
HRASLS2	0.305315	6.64443e-18		IGHV2-26	-0.509314	1.56512e-51
PFDN4	0.304346	8.5379e-18		IGHV1OR15-9	-0.50917	1.6871e-51
METAP2	0.304184	8.90083e-18		IGKV6D-21	-0.507302	4.47957e-51
PA2G4	0.303331	1.10887e-17		IGLV2-18	-0.507191	4.74648e-51
GGCT	0.303261	1.12886e-17		IGHV4-59	-0.505494	0
GLUD1	0.303194	1.14868e-17		IGLV9-49	-0.503018	4.11198e-50
SLC38A1	0.302883	1.24396e-17		IGLV4-60	-0.500789	1.28651e-49
NDC1	0.302403	1.40704e-17		IGHV4-39	-0.500354	0
BUB1B	0.302136	1.5068e-17		IGKV3-20	-0.500171	0
TMEM183A	0.30186	1.61701e-17		IGKV1-17	-0.499637	2.31313e-49
CCNB1IP1	0.301581	1.73622e-17		IGKV3-15	-0.498395	0
RCC1	0.301391	1.82265e-17		IGHV3-11	-0.497913	0
IFRD2	0.301321	1.85558e-17		IGHV1-12	-0.493507	5.04737e-48
EIF6	0.301274	2.46107e-17		IGHV3-20	-0.493252	5.7287e-48
PPIAP29	0.300481	2.29782e-17		IGLC2	-0.492467	0
WDR75	0.29817	4.1244e-17		IGHM	-0.490949	0
AHCY	0.297744	6.07581e-17		IGHD	-0.490797	1.93334e-47
TRIAP1	0.296599	6.12036e-17		IGKV2-28	-0.49053	2.20527e-47
CBX3	0.296464	8.39191e-17		IGLV1-44	-0.484956	0
SNHG15	0.29477	1.28234e-16		IGKV1-9	-0.483909	0
BOP1	0.294719	9.78345e-17		IGHV4-55	-0.483261	7.60554e-46
PNRC2	0.294638	9.98282e-17		IGHV4-34	-0.48112	0
FANCI	0.293935	1.1887e-16		IGLV3-12	-0.480193	3.30501e-45
FARSB	0.293739	1.2477e-16		IGHV3-19	-0.478156	8.6902e-45
AIMP2	0.293528	1.31459e-16		IGHV3-35	-0.477997	9.3703e-45
NPM1	0.293192	1.89641e-16		IGLV6-57	-0.477717	1.06948e-44
C2orf47	0.293157	1.44086e-16		IGHV1-69	-0.476797	1.65087e-44
SPOPL	0.292513	1.68919e-16		IGHV3-43	-0.475362	3.24062e-44
UBAP2	0.292134	1.85431e-16		IGHV3-75	-0.474438	4.99324e-44
CCT4	0.291865	1.98106e-16		IGHV3OR16-6	-0.473805	6.71133e-44
TWISTNB	0.291626	2.10067e-16		IGHV4-28	-0.472686	1.12983e-43
PPM1G	0.291157	3.12666e-16		IGHV7-56	-0.472378	1.3036e-43
TFB2M	0.291089	2.39681e-16		IGHV3-64	-0.472024	1.53675e-43
ABCF1	0.290944	2.48351e-16		IGHV3-13	-0.469603	4.69881e-43
PMS2P1	0.290738	3.46326e-16		IGHV3OR16-13	-0.467441	1.26577e-42
COPS2	0.29053	2.74791e-16		IGLV2-33	-0.466497	1.9471e-42
MAT2A	0.290522	3.65068e-16		IGKV3D-20	-0.466405	0
ALKBH2	0.290447	2.8046e-16		PLEKHG1	-0.465533	3.01831e-42
RAN	0.289906	4.24102e-16		PCSK2	-0.463667	7.02116e-42
TRIM59	0.288766	4.22383e-16		IGKV4-1	-0.462274	0
NDC80	0.288726	4.26498e-16		IGLV5-48	-0.461804	1.62196e-41
TMEM41A	0.288622	4.37364e-16		IGHV3-48	-0.46094	2.38828e-41
RRS1	0.288027	5.05198e-16		IGHV7-81	-0.460928	2.40097e-41
EEF1E1	0.286863	6.69191e-16		IGHV3-30	-0.460371	0
TIMM8A	0.286498	7.30758e-16		IGKV2OR22-4	-0.460222	3.2902e-41
PMPCB	0.286291	7.68022e-16		IGHV4-61	-0.459891	3.81282e-41
NLN	0.285795	8.65213e-16		IGLC3	-0.459004	0
KIF14	0.285763	8.71737e-16		IGHV1-3	-0.457581	1.06299e-40
NCL	0.28552	1.21667e-15		IGLV1-50	-0.456862	1.46018e-40
SSBP1	0.284737	1.11445e-15		VPREB3	-0.456295	1.87451e-40
CCNB2	0.284726	1.11758e-15		IGHV1-14	-0.455255	2.96021e-40
C1QBP	0.284639	1.14108e-15		IGKV1-12	-0.454887	3.47782e-40
CCDC150	0.284401	1.20767e-15		IGLV2-5	-0.454094	4.91946e-40
EIF3B	0.283613	1.45704e-15		IGLV2-28	-0.452423	1.01917e-39
SLFNL1	0.283252	1.58754e-15		IGLC7	-0.452061	1.1925e-39
ATIC	0.283095	2.15874e-15		HMOX1	-0.450915	1.95939e-39
SMIM4	0.282016	2.12756e-15		IGHGP	-0.448777	0
RCC2	0.281712	2.98546e-15		VCAM1	-0.448561	5.39977e-39
NUDT3	0.281501	2.40272e-15		IGHG1	-0.445967	0
CCT5	0.281404	2.45823e-15		IGLV5-37	-0.44435	3.24667e-38
OPA1	0.281386	2.46862e-15		CD79A	-0.443714	4.24692e-38
ZWILCH	0.281287	2.52682e-15		RAPGEF3	-0.443564	4.52518e-38
MRPS35	0.281276	2.53339e-15		APOC1	-0.443408	4.83205e-38
RAD18	0.280893	2.77238e-15		PNOC	-0.443367	4.91758e-38
PUS7	0.280478	3.0567e-15		IGHV3-52	-0.441868	9.23621e-38
SNHG3	0.280366	3.13772e-15		GFRA2	-0.441522	1.06777e-37
NUSAP1	0.279754	3.62215e-15		ITGAD	-0.441263	1.19042e-37
POLD2	0.279469	5.02798e-15		IGHV3-33	-0.440506	0
LRRC58	0.279125	4.19531e-15		IGHV1-17	-0.439212	2.80046e-37
NPM3	0.278868	5.77721e-15		IGLVI-70	-0.437601	5.46355e-37
PSMG2	0.278771	4.55687e-15		ALDH1A1	-0.436606	8.23917e-37
PDSS1	0.278596	4.74653e-15		IGLC6	-0.436219	9.66436e-37
GPATCH4	0.278503	4.85138e-15		IGKV3D-11	-0.435604	1.24439e-36
MTPAP	0.277749	5.78052e-15		SHC2	-0.435523	1.28668e-36
MRPL10	0.277523	6.09257e-15		SDC3	-0.434649	1.84119e-36
P2RY11	0.277463	6.17717e-15		IGHV4-31	-0.433929	2.47155e-36
NAA50	0.277442	6.20779e-15		GIMAP1	-0.43361	2.81534e-36
CHAF1A	0.277295	6.42336e-15		IGHE	-0.432547	4.34205e-36
BLMH	0.277114	6.69773e-15		PRAMENP	-0.432396	4.61675e-36
MRPL14	0.27636	1.02706e-14		MS4A7	-0.431448	6.78209e-36
HNRNPF	0.27592	1.13547e-14		CPQ	-0.431334	7.10394e-36
WDR12	0.275871	8.92521e-15		CYP2S1	-0.431205	7.48447e-36
TRIP13	0.275526	9.66498e-15		A2M	-0.430152	1.14537e-35
NUP155	0.275482	9.76196e-15		POLD4	-0.429542	0
FKBPL	0.275197	1.04237e-14		IGLV4-3	-0.429119	1.73618e-35
RRM1	0.274672	1.17597e-14		ZMYND15	-0.428919	1.88164e-35
POLR1A	0.274029	1.36231e-14		NUPR1	-0.428901	1.89521e-35
PDCD5	0.273996	1.75632e-14		IGKV2-29	-0.427386	3.47831e-35
NOB1	0.27385	1.41918e-14		FSCN1	-0.427307	3.58936e-35
NMD3	0.273309	1.60574e-14		AXL	-0.426559	4.83906e-35
HMGA1	0.2733	2.05499e-14		IGHV3OR16-7	-0.426516	4.92209e-35
SLC19A1	0.273032	1.71042e-14		FOLR2	-0.426367	5.22293e-35
NONO	0.272936	1.74838e-14		CD19	-0.425731	6.72651e-35
SMKR1	0.272819	1.79539e-14		IGKV2D-26	-0.425521	7.31424e-35
BAK1	0.272449	2.48797e-14		IGHV3-62	-0.425316	7.93452e-35
SNRPEP4	0.272086	2.12086e-14		IGHV3OR16-8	-0.424797	9.74468e-35
FAM111B	0.272009	2.15817e-14		IGHV3-60	-0.420753	4.78598e-34
KIAA0101	0.271533	2.40385e-14		IGLV3-24	-0.420738	4.8159e-34
SKA1	0.271336	2.51385e-14		PLA2G7	-0.419418	8.05713e-34
GTPBP4	0.270904	2.77147e-14		IGHV5-78	-0.419113	9.07361e-34
CKS2	0.270706	3.67243e-14		APOE	-0.419075	9.20848e-34
CSAG1	0.270584	2.97851e-14		IGHV3OR16-9	-0.417538	1.67088e-33
AAR2	0.270472	3.05493e-14		TDRD6	-0.417475	1.71199e-33
SH2D2A	0.270028	3.37587e-14		LINC00704	-0.41701	2.04874e-33
CCT8	0.269765	3.58203e-14		NYNRIN	-0.416939	2.10559e-33
FXR1	0.269349	3.93261e-14		IGHV3OR15-7	-0.416684	2.3236e-33
TNPO3	0.26933	3.94892e-14		SLCO2B1	-0.414343	5.70961e-33
SNRPD1	0.269018	4.23512e-14		ALDH2	-0.414337	5.72249e-33
TOPBP1	0.26866	4.58834e-14		LIN7B	-0.414037	6.41795e-33
UHMK1	0.268659	5.78064e-14		WDFY4	-0.413774	7.09768e-33
TBRG4	0.268415	4.84748e-14		GGTA1P	-0.412307	1.24081e-32
MRPL47	0.268253	5.02583e-14		IGKV1-6	-0.411864	0
PES1	0.26823	5.05125e-14		HS3ST2	-0.411795	1.50674e-32
GPN1	0.267983	5.33777e-14		MTMR9LP	-0.411625	1.60713e-32
TNPO2	0.267229	6.31413e-14		FXYD6	-0.411209	1.88154e-32
KIAA0020	0.267137	6.44338e-14		C1QA	-0.410692	2.28751e-32
TAP1	0.266968	8.3842e-14		HLA-DOA	-0.409985	2.98723e-32
DNAJC2	0.266886	6.81355e-14		HLA-DPB1	-0.409967	3.00758e-32
PPIAP22	0.266645	8.99809e-14		SIGLEC1	-0.409776	3.23274e-32
HSPE1	0.266624	9.04101e-14		IGSF21	-0.409639	3.40383e-32
STEAP3	0.266534	7.36753e-14		PLCG2	-0.409323	3.8336e-32
MRPL9	0.266445	7.51391e-14		HNMT	-0.408863	4.55639e-32
DSCC1	0.266394	7.59923e-14		CLDN23	-0.408717	4.81349e-32
TICRR	0.266154	8.01345e-14		IGKV1-5	-0.408699	0
LSM2	0.26604	8.21803e-14		DTX1	-0.408464	5.29195e-32
ASPM	0.265424	9.41677e-14		FCGR3A	-0.408365	5.49269e-32
SNORA71B	0.2653	9.67743e-14		FPR3	-0.407714	7.00945e-32
RERG	0.264747	1.09318e-13		PPARG	-0.407172	8.58387e-32
TRIM16L	0.264673	1.11109e-13		BASP1	-0.407107	8.7939e-32
PTMA	0.264468	1.44554e-13		MRO	-0.407101	8.81177e-32
VENTXP5	0.263923	1.3101e-13		IGLV3-6	-0.406902	9.49437e-32
CSE1L	0.263832	1.33644e-13		MPEG1	-0.406782	9.92656e-32
NCAPG	0.26374	1.36375e-13		LILRB5	-0.406702	1.02267e-31
COX7A2L	0.263553	1.42066e-13		WNT4	-0.405457	1.62548e-31
TIPRL	0.263186	1.90729e-13		HLA-DRB1	-0.405368	1.67994e-31
RSL1D1	0.26271	1.70806e-13		IGKV2OR22-3	-0.405008	1.91957e-31
CCDC86	0.261358	2.29203e-13		IGKV1D-16	-0.404679	2.16835e-31
APEX1	0.261203	2.37009e-13		AIF1	-0.404273	2.51973e-31
GAS5	0.26118	2.38209e-13		CMKLR1	-0.403817	2.98223e-31
EFTUD2	0.261065	2.44195e-13		IGKV3D-15	-0.402351	5.11751e-31
LYRM4	0.260689	2.64918e-13		IGHV1OR16-1	-0.401672	6.56352e-31
ELK4	0.260574	2.71616e-13		CD22	-0.401377	7.31221e-31
PLAGL2	0.259957	3.8071e-13		IGHV3-22	-0.39996	1.22713e-30
HDGF	0.259693	3.28427e-13		TRPV4	-0.399308	1.55571e-30
EIF3E	0.259475	4.21781e-13		MT1F	-0.399205	1.61513e-30
DKC1	0.258845	4.81972e-13		SIX5	-0.398949	1.77236e-30
CASC5	0.25861	4.14533e-13		SCIMP	-0.398936	1.78078e-30
NAA25	0.258529	4.21733e-13		IGKV1-8	-0.398791	1.87716e-30
ADCY3	0.258431	4.30719e-13		RAB3IL1	-0.3981	2.41061e-30
RRM2	0.25802	5.73825e-13		SIGLEC7	-0.398092	2.41842e-30
TSR1	0.257728	5.0056e-13		CECR1	-0.397878	0
ALDH1B1	0.257485	5.27282e-13		CXCL16	-0.397763	2.72351e-30
PAICS	0.256985	5.8652e-13		SPIC	-0.397313	3.20451e-30
TPX2	0.256748	6.16818e-13		CETP	-0.3971	3.46023e-30
SETD7	0.256566	7.7891e-13		LRP1	-0.396898	3.72221e-30
NOP14	0.256333	6.73755e-13		PID1	-0.39686	3.77365e-30
STK38	0.256262	6.83978e-13		ACVRL1	-0.39582	5.48706e-30
GART	0.255729	7.65746e-13		CPM	-0.395803	5.52035e-30
MRPS30	0.254753	9.4112e-13		ACSM5	-0.395421	6.33121e-30
MAGEA6	0.254659	9.59856e-13		NRP1	-0.395232	6.77473e-30
TUBB	0.254008	1.32741e-12		PNPLA3	-0.394629	8.4087e-30
HSP90AB1	0.253935	1.34753e-12		IGLV3-29	-0.394239	9.66471e-30
FAM207A	0.253719	1.16986e-12		VAMP1	-0.393488	1.26347e-29
FAM126A	0.253407	1.24883e-12		HLA-DMB	-0.392482	1.80692e-29
ATP13A3	0.253249	1.29079e-12		CD72	-0.392078	2.08559e-29
CLIC1	0.25259	1.77931e-12		SRPX2	-0.391696	2.38796e-29
PTAR1	0.252456	1.5237e-12		HLA-DPA1	-0.391594	2.47581e-29
NR1I2	0.252368	1.55213e-12		IGHV3-71	-0.391152	2.89485e-29
PTRH2	0.251842	1.73173e-12		CTSB	-0.390629	3.48255e-29
NDUFB9	0.251606	1.81879e-12		IGHJ2	-0.390559	3.56904e-29
C10orf2	0.250837	2.13393e-12		DNTT	-0.390399	3.77729e-29
NOLC1	0.250667	2.21029e-12		FLT3	-0.390243	3.99038e-29
ORC1	0.250507	2.28463e-12		HPGDS	-0.390135	4.14471e-29
SNORD1B	0.250237	2.41604e-12		BCAR3	-0.390071	4.2401e-29
ENO1	0.25017	2.44991e-12		FABP3	-0.389839	4.59957e-29
PFDN2	0.250104	2.96141e-12		C1QC	-0.388834	0
SPAG5	0.25002	2.52698e-12		SPSB4	-0.388573	7.17641e-29
NUF2	0.25001	2.53186e-12		EBI3	-0.388568	7.1886e-29
				SDC2	-0.388243	8.05279e-29
				IGKV1-39	-0.388167	8.27049e-29
				IGHV6-1	-0.388115	8.42233e-29
				ZNF385A	-0.387847	9.25096e-29
				PPAPDC1B	-0.387313	0
				SLC1A3	-0.387177	1.16872e-28
				TSPAN4	-0.386875	1.29836e-28
				CD5L	-0.386265	1.60575e-28
				IGHV1OR16-3	-0.385936	1.79974e-28
				CD163	-0.385472	2.11449e-28
				TMEM26	-0.385393	2.1727e-28
				ABCC3	-0.385157	2.35816e-28
				VSIG4	-0.384942	2.54023e-28
				ARRB1	-0.384898	2.5789e-28
				CCL8	-0.384812	2.65685e-28
				DCHS1	-0.384672	2.78929e-28
				CSF1R	-0.384255	3.22057e-28
				IGLV2-34	-0.383883	3.66256e-28
				DLL1	-0.383835	3.72267e-28
				ADORA3	-0.38372	3.87372e-28
				LINC00936	-0.383271	4.5211e-28
				GPR137B	-0.383099	4.79662e-28
				MS4A6A	-0.382916	5.10863e-28
				RAB20	-0.382744	5.4195e-28
				PMP2	-0.381712	7.71825e-28
				DTNB	-0.381549	8.16053e-28
				TLL2	-0.381008	9.81816e-28
				IGKV2D-18	-0.380932	1.00772e-27
				CEBPA	-0.380588	1.13288e-27
				IGHD6-25	-0.3804	1.20806e-27
				RIMKLB	-0.37972	1.52218e-27
				SEL1L3	-0.379368	0
				GNB3	-0.378921	1.99631e-27
				ARSA	-0.376173	0
				IGHV3OR16-15	-0.376099	5.17017e-27
				SASH1	-0.375102	7.22125e-27
				FABP4	-0.374997	7.47826e-27
				ITIH5	-0.374712	8.22505e-27
				IGHV3-47	-0.374504	8.81558e-27
				MYOF	-0.37438	9.19004e-27
				BCAM	-0.374199	9.76219e-27
				FBXO44	-0.374158	9.89429e-27
				IGHV3-63	-0.374018	1.03682e-26
				IRF8	-0.373943	1.06305e-26
				CXCR2P1	-0.373095	1.40917e-26
				NPC2	-0.37275	0
				PTPRS	-0.37236	1.79795e-26
				IGKV5-2	-0.372308	1.8295e-26
				HAAO	-0.371586	2.32323e-26
				IGHJ1	-0.371512	2.38058e-26
				OTOA	-0.371039	2.7825e-26
				TMEM37	-0.370845	2.96568e-26
				IGLV3-22	-0.369548	4.54227e-26
				IGHV3-65	-0.369166	5.1493e-26
				IGLV1-41	-0.368736	5.92646e-26
				LYVE1	-0.368664	6.06667e-26
				IGHV3OR16-10	-0.367813	8.01094e-26
				MIR650	-0.367749	8.17936e-26
				IGHV1OR15-1	-0.367585	8.62763e-26
				SLC7A8	-0.367526	8.7948e-26
				IGHD3-9	-0.367261	9.5874e-26
				TMEM219	-0.367136	9.98722e-26
				NKX6-3	-0.366944	1.06291e-25
				RGCC	-0.366772	1.12394e-25
				IGHV3-42	-0.366497	1.22876e-25
				IGHD3-22	-0.366387	1.27337e-25
				RAB42	-0.366269	1.32342e-25
				IGLV5-52	-0.365631	1.62671e-25
				SESN3	-0.365603	1.64167e-25
				C10orf54	-0.365582	1.65293e-25
				CXCL12	-0.36558	1.65404e-25
				BAHCC1	-0.365411	1.74663e-25
				IGLJ3	-0.365282	1.8209e-25
				SULT1C2	-0.365077	1.9459e-25
				HLA-DQA1	-0.364957	2.02245e-25
				HLA-DRB5	-0.364612	2.26076e-25
				PNMAL2	-0.364379	2.43709e-25
				GPR161	-0.364294	2.50438e-25
				NINJ2	-0.363577	3.15353e-25
				ELF5	-0.362553	4.37931e-25
				PXDC1	-0.360922	7.36868e-25
				ZNF688	-0.36052	8.37332e-25
				FAM160B2	-0.360479	8.48327e-25
				IGLV3-13	-0.360271	9.06118e-25
				DDR1	-0.359987	9.91625e-25
				CD68	-0.358868	1.41269e-24
				IGHV3-76	-0.358622	1.52686e-24
				SUCNR1	-0.358355	1.66102e-24
				BLNK	-0.358148	1.77273e-24
				IGKV1D-39	-0.357697	2.04317e-24
				IGHV1-68	-0.357301	2.3143e-24
				ASPA	-0.357226	2.36952e-24
				SLC40A1	-0.357047	0
				SCN1B	-0.357037	2.51402e-24
				IGLV8OR8-1	-0.356845	2.67007e-24
				IGLV3-32	-0.356647	2.84066e-24
				NPM1P25	-0.356394	3.07485e-24
				EPB41L3	-0.356006	3.47265e-24
				IGKV2OR2-1	-0.35582	3.68001e-24
				IGHJ3	-0.355555	3.9977e-24
				TIMD4	-0.354564	5.44267e-24
				TNFRSF13C	-0.354291	5.92605e-24
				FAM20C	-0.354176	6.13991e-24
				HLA-DRA	-0.35406	6.36507e-24
				GPR34	-0.353587	7.3723e-24
				MATN1-AS1	-0.353398	7.8155e-24
				C1QB	-0.353286	8.09115e-24
				FCGRT	-0.352873	0
				MS4A4A	-0.352763	9.51374e-24
				IGHV2-70	-0.352664	9.80762e-24
				IGHV3OR16-16	-0.35233	1.08719e-23
				SIGLEC11	-0.351912	1.23676e-23
				SELENBP1	-0.35182	1.27253e-23
				IGLL1	-0.351798	1.281e-23
				KLHDC1	-0.351356	1.46776e-23
				SLC7A7	-0.35008	0
				MIR210HG	-0.350012	2.21665e-23
				MMP19	-0.349303	2.75263e-23
				KCNE3	-0.349152	2.88206e-23
				IGKV1D-8	-0.348493	3.52261e-23
				TAGAP	-0.347641	4.56331e-23
				NCOA7	-0.347547	4.6956e-23
				IGHVIII-51-1	-0.347427	4.86963e-23
				CHST13	-0.34693	5.66027e-23
				CFP	-0.346906	5.70262e-23
				KCNMA1	-0.346377	6.69168e-23
				SYNGR1	-0.346258	6.93535e-23
				IGLV11-55	-0.345911	7.70073e-23
				TMEM176B	-0.345695	8.2188e-23
				P2RY12	-0.345589	8.48606e-23
				MROH8	-0.345525	8.6509e-23
				ABI3	-0.34528	9.31292e-23
				IGHD1-26	-0.345094	9.84696e-23
				EGFL7	-0.345091	9.8581e-23
				IGHV2OR16-5	-0.345019	1.00732e-22
				CDH23	-0.345017	1.00796e-22
				IGHV3OR16-12	-0.344735	1.09684e-22
				SAMD7	-0.344137	1.31231e-22
				DUS2	-0.34404	1.35106e-22
				PCED1B-AS1	-0.344025	0
				ACACB	-0.34384	1.4342e-22
				C15orf59	-0.343675	1.50688e-22
				GGA2	-0.343478	1.59838e-22
				IGHA2	-0.342814	0
				LST1	-0.342675	2.0313e-22
				UST	-0.342561	2.10135e-22
				IGLJ2	-0.342441	2.17782e-22
				SOBP	-0.342157	2.3697e-22
				HLA-DMA	-0.34165	2.75455e-22
				DUSP15	-0.341521	2.86215e-22
				EBF1	-0.341397	2.96979e-22
				IGHV3OR16-11	-0.341301	3.05572e-22
				ADORA1	-0.340719	3.6301e-22
				SWAP70	-0.34052	3.84995e-22
				IGLV7-35	-0.340265	4.15173e-22
				SORBS3	-0.340262	4.1548e-22
				ZNF215	-0.340164	0
				HSPA7	-0.339953	0
				IGHV3-38	-0.3399	4.62343e-22
				SPATS2	-0.339471	5.24672e-22
				IGHJ2P	-0.339263	5.57761e-22
				LRP3	-0.338911	6.1858e-22
				FCER2	-0.338766	6.45648e-22
				TCF7L2	-0.337953	8.19321e-22
				CBX7	-0.337333	9.82283e-22
				AKT3	-0.336941	1.10158e-21
				NCMAP	-0.336417	1.28318e-21
				PLCB2	-0.336271	1.33907e-21
				LYNX1	-0.33621	1.36302e-21
				HLA-DQB1	-0.336104	1.40563e-21
				MAP1LC3C	-0.336092	1.41036e-21
				C3	-0.335645	1.60617e-21
				CCL25	-0.33536	1.74463e-21
				MRC1	-0.335347	1.75125e-21
				MS4A4E	-0.334574	2.19097e-21
				LPAR5	-0.334509	2.23246e-21
				P2RY8	-0.33339	0
				FYB	-0.332489	3.99495e-21
				SLIT1	-0.331498	5.3069e-21
				SIGLEC9	-0.33115	5.86174e-21
				PTAFR	-0.330839	6.40665e-21
				MYBPC3	-0.330708	6.65033e-21
				ENTPD4	-0.330565	6.47387e-22
				MDK	-0.33025	7.57588e-21
				CD36	-0.329325	9.85564e-21
				IGHV3-25	-0.329315	9.88153e-21
				IGKV3-7	-0.32874	1.16329e-20
				TAPBPL	-0.32841	4.2497e-21
				GOLGA8N	-0.328077	1.40302e-20
				MILR1	-0.327824	1.5067e-20
				C1orf162	-0.327793	1.52003e-20
				STARD13	-0.327568	1.61953e-20
				FCGR2B	-0.327468	7.06081e-21
				ITFG2	-0.327447	1.67574e-20
				IGHV1OR16-4	-0.327152	1.8208e-20
				RPL31P11	-0.327066	1.86555e-20
				PARVG	-0.326787	2.01794e-20
				IGHV4OR15-8	-0.326558	2.15198e-20
				GIMAP4	-0.326236	2.35538e-20
				AFAP1L1	-0.326193	2.38375e-20
				CCDC96	-0.326038	2.48999e-20
				PTPRJ	-0.325778	2.67818e-20
				CD38	-0.32577	2.68421e-20
				PDCD1LG2	-0.325041	3.29075e-20
				NOTCH3	-0.324823	3.49746e-20
				ZNF366	-0.324456	3.87454e-20
				MYL2	-0.324378	3.95936e-20
				NR3C2	-0.324205	4.15402e-20
				NXF3	-0.323458	5.11375e-20
				ATP9A	-0.323166	5.54477e-20
				SYVN1	-0.322905	4.59047e-20
				TSPAN31	-0.322903	5.96407e-20
				TYROBP	-0.322873	6.01324e-20
				ARHGAP44	-0.322761	6.20247e-20
				PINK1	-0.32259	6.5038e-20
				P2RY13	-0.322445	6.76995e-20
				TCL1A	-0.322113	7.42007e-20
				IGSF6	-0.32199	7.67687e-20
				RILPL1	-0.321929	7.80754e-20
				HSD17B14	-0.321899	7.87187e-20
				DLG4	-0.321889	7.89449e-20
				IGKV7-3	-0.321825	8.03351e-20
				NAGK	-0.321515	8.75041e-20
				CD1C	-0.321354	9.14709e-20
				DENND5B	-0.321312	9.25425e-20
				MYO10	-0.321073	9.88309e-20
				BACE2	-0.320969	1.0171e-19
				GATSL3	-0.320926	1.02922e-19
				MATN1	-0.320463	1.16862e-19
				VMO1	-0.320371	1.19852e-19
				NXN	-0.320297	1.22326e-19
				AMIGO2	-0.320215	1.25094e-19
				IGKV1D-33	-0.320199	1.25653e-19
				FGFRL1	-0.319861	1.37841e-19
				MS4A14	-0.319393	1.56661e-19
				SLAMF8	-0.318988	1.74999e-19
				OSGIN1	-0.318847	1.81883e-19
				BAIAP2	-0.318717	1.8845e-19
				IGLV3-30	-0.318598	1.94658e-19
				C11orf80	-0.318441	2.01843e-19
				ABCA8	-0.318242	2.14494e-19
				SPAG4	-0.317536	2.67215e-19
				SIGLEC8	-0.317437	2.66942e-19
				DMKN	-0.317263	2.79847e-19
				CORO1B	-0.316976	3.02428e-19
				SYNDIG1L	-0.316937	3.05639e-19
				TGFBI	-0.316428	3.50823e-19
				EPHB6	-0.316405	3.53003e-19
				COQ10A	-0.316342	3.59077e-19
				EGR3	-0.316334	3.59796e-19
				PIK3AP1	-0.31629	3.90187e-19
				OR2AG2	-0.3162	3.73041e-19
				ADAP2	-0.316131	3.80109e-19
				IGKV3-11	-0.315945	3.99688e-19
				RGS13	-0.315901	4.04429e-19
				CD40	-0.315818	4.13592e-19
				IGHEP1	-0.315682	4.29092e-19
				LINC00494	-0.315595	4.39238e-19
				TMEM176A	-0.31527	4.79364e-19
				CLCF1	-0.315263	4.80306e-19
				CPNE5	-0.31522	5.36762e-19
				GMPPB	-0.314998	5.15754e-19
				UNC13D	-0.314881	5.93092e-19
				THAP7	-0.314769	5.48503e-19
				TTYH3	-0.314118	6.53313e-19
				ABLIM3	-0.314022	6.70233e-19
				GPR114	-0.313702	7.30278e-19
				CUEDC1	-0.313425	7.86271e-19
				SLC4A8	-0.312987	8.83933e-19
				TRDN	-0.312832	9.21124e-19
				TMEM134	-0.312649	9.67216e-19
				PTGR1	-0.312533	9.97684e-19
				MSR1	-0.312511	1.00359e-18
				CNRIP1	-0.312099	1.11976e-18
				AEBP1	-0.311131	1.44798e-18
				TBC1D4	-0.311032	1.48627e-18
				KIF13A	-0.310995	1.50096e-18
				SLC2A6	-0.310873	1.5504e-18
				MRC2	-0.310854	1.55811e-18
				DNAJB2	-0.310848	1.5603e-18
				IQSEC2	-0.310841	1.56343e-18
				IGKV1D-42	-0.310831	1.56768e-18
				PKD2L1	-0.310774	1.59151e-18
				KCNK10	-0.310422	1.74655e-18
				HCK	-0.310191	1.85624e-18
				IGHV7-34-1	-0.310181	1.86157e-18
				GPRC5B	-0.310133	1.88517e-18
				PPAP2B	-0.309796	2.06039e-18
				GNG2	-0.3096	2.16954e-18
				DHRS3	-0.3093	2.34785e-18
				SGK3	-0.309158	2.43692e-18
				SERPING1	-0.309115	2.46465e-18
				DENND6B	-0.308889	2.6156e-18
				DGKA	-0.308715	2.73777e-18
				OXER1	-0.30796	3.33687e-18
				MYL4	-0.307885	3.4035e-18
				OSTN-AS1	-0.307846	3.43837e-18
				IGKV1D-17	-0.307786	3.4925e-18
				AMPD1	-0.307715	3.55765e-18
				ASCL1	-0.307691	3.58064e-18
				IGKV1-33	-0.307485	3.77872e-18
				HCAR2	-0.307342	3.92214e-18
				IGHV3-37	-0.307226	4.04296e-18
				SCNN1B	-0.307132	4.14358e-18
				FBXO2	-0.307095	4.18323e-18
				BHLHE41	-0.306511	4.87104e-18
				LINC01013	-0.306505	4.87863e-18
				SAA3P	-0.306384	5.03465e-18
				CCDC170	-0.306201	5.28048e-18
				SLC46A3	-0.305846	5.79002e-18
				LMF1	-0.305831	5.81346e-18
				MFSD2A	-0.305689	6.03053e-18
				CD74	-0.305632	7.82847e-18
				ZBED5-AS1	-0.305525	6.29311e-18
				ARHGEF40	-0.305457	6.40482e-18
				SLC22A17	-0.305362	6.56479e-18
				IGHV3-16	-0.305142	6.94872e-18
				CCL13	-0.305132	6.96679e-18
				PRLHR	-0.305047	7.12232e-18
				CTTNBP2NL	-0.30479	7.61129e-18
				HLA-DRB6	-0.304751	7.6893e-18
				CD84	-0.304592	8.01207e-18
				MYZAP	-0.304573	8.05149e-18
				CPVL	-0.304482	8.24342e-18
				CTBP2	-0.304385	8.45181e-18
				FAM167B	-0.304373	8.47902e-18
				ANK1	-0.304365	8.49525e-18
				TP73	-0.304341	8.54841e-18
				CYP1B1	-0.304183	8.90389e-18
				AOAH	-0.304025	9.27465e-18
				KCNJ5	-0.303904	9.56747e-18
				ZNF251	-0.303714	1.0049e-17
				APOC1P1	-0.303492	1.06383e-17
				SLC25A30	-0.303361	1.1004e-17
				PER3	-0.303069	1.18606e-17
				PRKCD	-0.303008	1.56682e-17
				METTL7B	-0.302992	1.20969e-17
				LMO2	-0.302661	1.31708e-17
				CD209	-0.302612	1.33359e-17
				TSHZ3	-0.302397	1.40933e-17
				TCEAL3	-0.302308	1.44169e-17
				PLXND1	-0.302301	1.44419e-17
				GIMAP5	-0.302243	1.46575e-17
				REEP5	-0.301935	2.07304e-17
				SPRY2	-0.301922	1.59131e-17
				NID1	-0.301634	1.71312e-17
				GPCPD1	-0.301502	2.31985e-17
				FBXW7	-0.301463	2.34338e-17
				B4GALT7	-0.30122	1.90387e-17
				GIMAP6	-0.301102	1.96179e-17
				CLEC17A	-0.301095	1.96544e-17
				MAFB	-0.30091	2.06044e-17
				SOX5	-0.300747	2.1479e-17
				ATP6V0D2	-0.300502	2.28564e-17
				ENO2	-0.300477	2.30062e-17
				FBXW4	-0.299405	3.01956e-17
				PAX5	-0.299267	3.12687e-17
				TCEAL2	-0.299262	3.13087e-17
				IGHD3-3	-0.299227	3.15816e-17
				GABRB3	-0.299076	3.28158e-17
				RILP	-0.299053	3.30056e-17
				PEBP4	-0.298864	3.46239e-17
				HERC3	-0.298862	3.4639e-17
				GRAMD1B	-0.29877	3.54499e-17
				ORAI3	-0.298463	3.831e-17
				FEZ1	-0.298401	3.89113e-17
				TNFAIP2	-0.298206	4.08725e-17
				CASC4P1	-0.297955	4.35471e-17
				FBXO16	-0.297866	4.4533e-17
				IGLJ6	-0.297695	4.64851e-17
				IGKV1D-27	-0.297585	4.77963e-17
				COL6A1	-0.297195	5.2707e-17
				CCDC102A	-0.297105	7.13998e-17
				CCL2	-0.297082	5.42276e-17
				AKR1A1	-0.29702	5.50717e-17
				MANBAL	-0.296834	5.77121e-17
				COLEC12	-0.29672	5.93775e-17
				IGHV1OR15-3	-0.29659	6.13454e-17
				GPR153	-0.296466	6.32704e-17
				IGHVIII-67-2	-0.296435	6.37785e-17
				SHF	-0.29623	6.712e-17
				CCS	-0.296038	7.04238e-17
				IGKV2-18	-0.295724	7.61661e-17
				BFSP2	-0.29564	7.77896e-17
				HRH1	-0.295562	7.93108e-17
				NLRP14	-0.295559	7.93732e-17
				NOXA1	-0.295523	8.00861e-17
				RAP1GAP2	-0.295366	8.32862e-17
				LTBP3	-0.295113	8.87127e-17
				CD82	-0.295017	9.08445e-17
				FCGR2C	-0.294923	1.2342e-16
				A1BG	-0.294855	9.45944e-17
				FUCA1	-0.294535	1.35942e-16
				PPM1K	-0.294472	1.04028e-16
				KIAA0226L	-0.29446	1.0433e-16
				PSAP	-0.294142	1.49911e-16
				NMRK1	-0.293999	1.5532e-16
				FCRLB	-0.293891	1.20167e-16
				FRMD4B	-0.293882	1.20437e-16
				BEND5	-0.29374	1.24735e-16
				KLHDC8A	-0.293737	1.24844e-16
				GNG12	-0.293463	1.33599e-16
				CIITA	-0.293368	1.36753e-16
				ACBD4	-0.293295	1.39244e-16
				TP73-AS1	-0.29326	1.40472e-16
				CRYL1	-0.293208	1.4229e-16
				PNMAL1	-0.293142	1.4461e-16
				SIRPB2	-0.293042	1.48235e-16
				IGKV1D-43	-0.292992	1.50088e-16
				CABP4	-0.292908	1.53207e-16
				PDE6G	-0.292866	1.54817e-16
				VASH2	-0.292838	1.55915e-16
				PTOV1	-0.29278	1.58128e-16
				TXLNB	-0.292606	1.65092e-16
				LILRA4	-0.29256	1.66951e-16
				TRPT1	-0.29245	1.71563e-16
				C16orf58	-0.292412	1.73164e-16
				FKBP2	-0.292158	2.44649e-16
				HDAC11	-0.292129	1.85662e-16
				CD34	-0.291787	2.01966e-16
				KCNQ4	-0.291764	2.03099e-16
				CTSH	-0.291738	2.04401e-16
				MYOM1	-0.291625	2.1013e-16
				GIMAP8	-0.291567	2.13141e-16
				C3orf18	-0.291522	2.15531e-16
				KITLG	-0.291376	2.23374e-16
				LMTK3	-0.291266	2.2947e-16
				MFHAS1	-0.291028	2.43292e-16
				SPI1	-0.291009	2.44395e-16
				MTND4P9	-0.290987	2.45741e-16
				FCER1G	-0.290663	2.65985e-16
				CD14	-0.290368	2.85909e-16
				TMPRSS13	-0.290115	3.04131e-16
				NDST3	-0.289724	3.34572e-16
				MOB3C	-0.289704	3.36168e-16
				POU2AF1	-0.289571	4.59999e-16
				DOCK1	-0.289299	3.71055e-16
				TNFSF12	-0.288584	4.41432e-16
				GPNMB	-0.288441	4.57069e-16
				TMEM150B	-0.2884	4.61555e-16
				CD4	-0.287837	5.29033e-16
				ATN1	-0.287825	7.01205e-16
				CD300LF	-0.287767	5.38073e-16
				DSC2	-0.287541	5.68284e-16
				CREB3	-0.287482	7.61393e-16
				PLA2G2D	-0.287195	6.17822e-16
				CHKB	-0.287161	6.22824e-16
				FOSB	-0.287038	8.47024e-16
				DYSF	-0.287019	6.44623e-16
				OPRD1	-0.286985	6.49796e-16
				OLFML2B	-0.286642	7.05846e-16
				ASH2LP1	-0.286132	7.97887e-16
				ZNF469	-0.2861	8.04175e-16
				BCKDK	-0.286051	8.13512e-16
				SYK	-0.286038	8.16112e-16
				NCF4	-0.285887	8.46319e-16
				SYTL4	-0.285886	8.46414e-16
				UTS2B	-0.285763	8.71926e-16
				TNFSF8	-0.285738	8.77083e-16
				CADM4	-0.285691	8.87093e-16
				TMEM59	-0.285312	1.27833e-15
				QPCTL	-0.285297	1.28281e-15
				C11orf45	-0.285011	1.04391e-15
				ARSD	-0.284865	1.08091e-15
				ARHGEF10	-0.284851	1.08462e-15
				CDH13	-0.284548	1.16603e-15
				RAB39A	-0.284527	1.17185e-15
				SLC25A27	-0.284481	1.18493e-15
				SH3D21	-0.284466	1.18901e-15
				MEI1	-0.284424	1.57777e-15
				TMEM229B	-0.28405	1.31314e-15
				VANGL2	-0.284032	1.31885e-15
				PDGFC	-0.283875	1.36905e-15
				PDXDC2P	-0.283859	1.37431e-15
				DEF8	-0.283517	1.49066e-15
				CDK2AP1	-0.283398	1.53337e-15
				TGIF1	-0.283226	1.59745e-15
				IFT27	-0.283187	1.61205e-15
				GPR183	-0.283155	1.62445e-15
				MTA3	-0.283029	1.67378e-15
				NOL3	-0.282908	1.72261e-15
				SSR4	-0.282884	2.26821e-15
				BLVRA	-0.282854	1.74459e-15
				CAMP	-0.28278	1.77578e-15
				GOLGA8R	-0.28274	1.79256e-15
				LINC00877	-0.282658	1.82751e-15
				CLIC6	-0.282514	1.89122e-15
				UNK	-0.282462	1.91445e-15
				HYI	-0.28242	1.93349e-15
				ADAMTS7P4	-0.282308	1.98558e-15
				SLC25A45	-0.282292	1.99307e-15
				WBP2	-0.282265	2.00611e-15
				IRF3	-0.282249	2.0135e-15
				PMP22	-0.282127	2.07246e-15
				SLC45A3	-0.281811	2.23333e-15
				SYT9	-0.281767	2.25631e-15
				BTN1A1	-0.281656	2.3162e-15
				SIRPA	-0.28163	2.33039e-15
				HK3	-0.281558	2.37026e-15
				GPR142	-0.281535	2.38359e-15
				MAP1LC3A	-0.281448	2.43256e-15
				SMPDL3A	-0.281299	2.51939e-15
				MRPS31	-0.281289	3.29472e-15
				GRIA3	-0.281207	2.57513e-15
				IGHV3-6	-0.281168	2.59842e-15
				TSPAN15	-0.281105	2.63776e-15
				FAM65A	-0.281019	3.50932e-15
				RBMXL2	-0.280992	2.70851e-15
				CD27-AS1	-0.280951	2.73462e-15
				FAM129C	-0.280752	2.86586e-15
				IGHV3-50	-0.280461	3.06886e-15
				FAM114A1	-0.280391	3.11912e-15
				UBE2L5P	-0.280349	3.15028e-15
				AMICA1	-0.280066	3.36626e-15
				GALNS	-0.280037	3.38949e-15
				CSGALNACT1	-0.279784	3.59673e-15
				CCDC80	-0.279691	3.67577e-15
				SLC41A2	-0.279568	3.78303e-15
				CMTM3	-0.279459	3.88036e-15
				SCRN2	-0.279368	5.14748e-15
				IL17RC	-0.279307	4.02112e-15
				FNDC4	-0.279219	4.10463e-15
				GPX3	-0.279097	4.22287e-15
				SGPP1	-0.278986	4.33443e-15
				MFAP5	-0.278931	4.39064e-15
				GNA15	-0.2785	4.85455e-15
				LAMB2	-0.278362	5.0124e-15
				STAP1	-0.27834	6.52404e-15
				KIAA1683	-0.278139	5.27964e-15
				CEACAM1	-0.278098	5.33039e-15
				ADRBK2	-0.277917	5.55915e-15
				SGSM3	-0.277726	5.81118e-15
				CCDC159	-0.277619	7.70083e-15
				BFSP2-AS1	-0.277499	6.12582e-15
				SLC16A2	-0.27731	6.39986e-15
				ABR	-0.277193	6.57602e-15
				TSEN34	-0.277184	6.58998e-15
				WHAMMP2	-0.277161	6.62473e-15
				SIPA1L3	-0.2771	6.72018e-15
				SIGLEC17P	-0.276999	6.87821e-15
				CLEC4GP1	-0.276939	6.97555e-15
				MT1L	-0.276918	7.00796e-15
				ZC3H12D	-0.276901	7.03692e-15
				KNTC1	-0.276873	7.08152e-15
				SMIM1	-0.276796	7.20902e-15
				IGLL3P	-0.276716	7.34384e-15
				GNGT2	-0.276559	7.61595e-15
				S100B	-0.276531	7.66575e-15
				IGHJ1P	-0.276501	7.71752e-15
				RNGTT	-0.27645	1.0063e-14
				ALDOC	-0.276408	7.88666e-15
				NRP2	-0.276386	7.92657e-15
				DNAH8	-0.276299	8.08714e-15
				FUT6	-0.276226	8.22441e-15
				CHL1	-0.275987	8.68998e-15
				AFF3	-0.275909	8.84861e-15
				CDNF	-0.275868	8.93198e-15
				TNFRSF18	-0.275838	8.99405e-15
				BCL2L2	-0.275807	9.05933e-15
				CLMN	-0.275781	9.11289e-15
				IGKV3OR2-268	-0.275732	9.21637e-15
				TMEM106A	-0.275444	9.84753e-15
				QPRT	-0.27542	9.9033e-15
				ZNF618	-0.275409	9.9276e-15
				USP11	-0.275254	1.02885e-14
				SASH3	-0.275232	1.03402e-14
				C8orf58	-0.275153	1.05301e-14
				SRC	-0.27499	1.09306e-14
				SLC25A1	-0.274779	1.14721e-14
				SIGLEC18P	-0.274466	1.23278e-14
				CASR	-0.274229	1.30155e-14
				TMEM8B	-0.273646	1.48713e-14
				PRICKLE1	-0.273566	1.51443e-14
				STPG1	-0.273292	1.61201e-14
				C17orf107	-0.273278	1.6174e-14
				PRKCA	-0.273136	1.67046e-14
				ELL2P1	-0.273004	1.72146e-14
				ERRFI1	-0.272998	1.72365e-14
				SULT4A1	-0.272915	1.75651e-14
				KLHL22	-0.272863	1.77764e-14
				TCHH	-0.272767	1.81705e-14
				CR1	-0.272744	1.82646e-14
				SEPP1	-0.272411	1.97e-14
				CYP46A1	-0.272365	1.99089e-14
				CLEC10A	-0.27236	1.99304e-14
				FAM92B	-0.272338	2.00277e-14
				PCED1B	-0.272293	2.5765e-14
				FBLIM1	-0.272282	2.02842e-14
				PELI3	-0.272281	2.02908e-14
				AKAP12	-0.272209	2.06245e-14
				GH1	-0.272202	2.06599e-14
				PTGER4	-0.272182	2.07513e-14
				TFCP2L1	-0.27215	2.09019e-14
				RAB32	-0.272048	2.13906e-14
				MAP4K2	-0.271986	2.16971e-14
				TMCO4	-0.271949	2.18797e-14
				DSTNP2	-0.271935	2.19464e-14
				PPP1R17	-0.271856	2.23423e-14
				LPAR1	-0.271757	2.2851e-14
				IGKV6D-41	-0.271182	2.60288e-14
				MOXD1	-0.271072	2.66835e-14
				EMR4P	-0.271071	2.66857e-14
				RGL3	-0.27082	2.8242e-14
				LY86	-0.270684	2.91247e-14
				PVRL2	-0.270558	2.99664e-14
				SYNDIG1	-0.270518	3.0237e-14
				FNDC5	-0.270445	3.07338e-14
				SLC15A2	-0.270223	3.23135e-14
				GSTP1	-0.270196	4.11325e-14
				TBC1D10C	-0.270129	3.30039e-14
				MRPS31P2	-0.270123	3.30498e-14
				TMEM234	-0.270118	3.30816e-14
				TMSB4X	-0.269877	3.49239e-14
				VNN2	-0.269846	3.5171e-14
				ZAR1L	-0.269839	3.52259e-14
				FCGR2A	-0.269742	4.54926e-14
				SHE	-0.269667	3.6618e-14
				RNASE6	-0.269651	3.67479e-14
				IPCEF1	-0.269621	3.69996e-14
				LEPREL2	-0.269593	3.72306e-14
				AHSA2	-0.269448	4.85601e-14
				ADC	-0.269413	3.87622e-14
				TRERNA1	-0.269312	3.96512e-14
				PPP5D1	-0.269135	4.12581e-14
				BMS1P4	-0.268876	4.37175e-14
				APAF1	-0.268857	4.3912e-14
				SLC12A7	-0.268777	4.47047e-14
				PDCL3P5	-0.268673	4.57492e-14
				SLC15A3	-0.268568	4.68412e-14
				TMEM66	-0.268561	4.69136e-14
				FCRL3	-0.268262	5.01509e-14
				FRMPD3	-0.268154	5.13753e-14
				LGMN	-0.268092	6.55085e-14
				ZEB2-AS1	-0.267978	5.34342e-14
				LINC00639	-0.26785	5.4987e-14
				FCRL5	-0.267364	7.6868e-14
				CYP3A43	-0.267362	6.12929e-14
				FAM225A	-0.267117	6.47319e-14
				LINC00677	-0.267112	6.48023e-14
				PPP2R5B	-0.267092	6.50813e-14
				PLEKHH2	-0.266918	6.76557e-14
				SEC62	-0.266782	8.73395e-14
				SCARF1	-0.266615	7.2351e-14
				HLA-DQB1-AS1	-0.266534	7.36685e-14
				PDLIM2	-0.266531	7.3717e-14
				ATP10D	-0.266481	9.32751e-14
				WSB2	-0.266091	8.12697e-14
				TNNI2	-0.265709	8.84197e-14
				LILRA1	-0.265578	9.10244e-14
				EPB41L2	-0.26553	9.19903e-14
				SSPN	-0.265522	9.21536e-14
				TRPC3	-0.265402	9.46343e-14
				PARK2	-0.26537	9.52904e-14
				RHBDF2	-0.265334	1.19778e-13
				DUSP6	-0.265329	9.61656e-14
				TNFRSF4	-0.265326	9.62178e-14
				ABCB11	-0.265302	9.67394e-14
				LEPREL1	-0.265241	9.80443e-14
				LINC00996	-0.265172	9.95466e-14
				ADCY7	-0.265142	1.00201e-13
				LILRB1	-0.265071	1.26831e-13
				COL24A1	-0.265042	1.02451e-13
				C15orf38	-0.264804	1.07956e-13
				ZDHHC2	-0.264742	1.09447e-13
				A1BG-AS1	-0.264579	1.13429e-13
				SFMBT2	-0.264558	1.41788e-13
				SPATA6	-0.264502	1.15358e-13
				PAH	-0.264473	1.16111e-13
				IL10RA	-0.264466	1.44644e-13
				ZEB2	-0.264445	1.16814e-13
				RPS6KB2	-0.264424	1.1735e-13
				IGHD3-16	-0.264284	1.21022e-13
				RSPH4A	-0.264224	1.22629e-13
				IL18	-0.264151	1.24612e-13
				SLC38A6	-0.264098	1.26065e-13
				KIF26A	-0.264014	1.28416e-13
				C20orf194	-0.263935	1.30652e-13
				MERTK	-0.263927	1.30877e-13
				ATP8B4	-0.263906	1.315e-13
				CTSL	-0.263769	1.35491e-13
				IGHV7-27	-0.263724	1.3685e-13
				CD24	-0.263647	1.3917e-13
				HLA-DOB	-0.263586	1.7494e-13
				PSTPIP2	-0.263567	1.41622e-13
				SMARCA1	-0.263548	1.42214e-13
				RASSF6	-0.263534	1.42655e-13
				MIR210	-0.263359	1.48238e-13
				LILRA2	-0.263248	1.51865e-13
				CAP1	-0.2632	1.53469e-13
				FES	-0.263077	1.57645e-13
				CYP39A1	-0.262992	1.60604e-13
				IGKV2-4	-0.262954	1.61957e-13
				TBC1D10A	-0.262923	1.6304e-13
				DENND5A	-0.26277	1.68577e-13
				SMARCB1	-0.262742	2.09883e-13
				CP	-0.262723	1.70306e-13
				PLXDC2	-0.262559	1.76516e-13
				RABEP2	-0.262541	1.77217e-13
				P2RY10	-0.262192	2.36208e-13
				PDE9A	-0.262167	1.92239e-13
				DCLK2	-0.262043	1.97524e-13
				BLVRB	-0.261941	2.49244e-13
				DSCAM	-0.261809	2.07805e-13
				RNASE1	-0.261687	2.13397e-13
				NUDT22	-0.261533	2.20641e-13
				COG3	-0.261363	2.28943e-13
				ZNF702P	-0.261267	2.33775e-13
				B3GNT9	-0.260971	2.49237e-13
				LRRK2	-0.260963	2.49662e-13
				IDO2	-0.260959	2.4987e-13
				MSRA	-0.26088	2.54184e-13
				SLC37A2	-0.260814	2.57849e-13
				HID1	-0.26081	2.58104e-13
				KCNA5	-0.260698	2.6443e-13
				KCNJ10	-0.260607	2.6968e-13
				PDZRN4	-0.260467	2.77952e-13
				KIF13B	-0.260328	2.86401e-13
				OR2A1-AS1	-0.260136	2.98539e-13
				HHEX	-0.259955	3.10405e-13
				ITM2B	-0.259751	3.97806e-13
				GIPR	-0.259725	3.26182e-13
				KLHL14	-0.259704	3.2767e-13
				TCF25	-0.259597	3.35318e-13
				LILRB2	-0.259581	3.36507e-13
				OSBPL10	-0.259407	4.27936e-13
				NPL	-0.259362	3.52713e-13
				KNDC1	-0.259331	3.55054e-13
				CTSD	-0.259119	4.54803e-13
				MVD	-0.259115	3.7197e-13
				EPHA1	-0.259075	3.75174e-13
				TNKS2-AS1	-0.259051	3.77118e-13
				AFF2	-0.258896	3.89858e-13
				PPM1N	-0.258884	3.90849e-13
				C10orf105	-0.258773	4.00243e-13
				RCAN3	-0.258622	4.13409e-13
				LINC01146	-0.258587	4.16597e-13
				PRKAR2B	-0.258518	4.22714e-13
				CARNS1	-0.258434	4.30444e-13
				DRAM1	-0.258417	4.32031e-13
				SYCP2L	-0.258251	4.4765e-13
				TEF	-0.258092	4.63102e-13
				TCIRG1	-0.257939	5.83703e-13
				IGFBP5	-0.2578	4.92961e-13
				TMSB4XP8	-0.257791	4.93862e-13
				FGFR1OP2	-0.257766	4.96557e-13
				TRABD2A	-0.257647	5.09343e-13
				FAM13A-AS1	-0.257564	5.18454e-13
				CEBPD	-0.257398	5.37155e-13
				POC1B-GALNT4	-0.257309	5.47377e-13
				NRTN	-0.257244	5.55088e-13
				WNT1	-0.257242	5.55257e-13
				SOX8	-0.25707	5.75972e-13
				SMTN	-0.256967	5.88824e-13
				SAT2	-0.256932	5.93124e-13
				MSLN	-0.256899	5.97322e-13
				JUN	-0.256893	7.27289e-13
				KLHDC8B	-0.256811	6.08659e-13
				SMIM20	-0.256778	6.12894e-13
				BAI2	-0.256769	6.14123e-13
				ZDHHC8P1	-0.256742	6.17686e-13
				PPP1R37	-0.256661	6.28434e-13
				FLVCR2	-0.256426	6.60502e-13
				NCKAP5L	-0.25635	6.71238e-13
				DOK3	-0.256321	6.75408e-13
				AMFR	-0.25621	6.9157e-13
				IGHD2-21	-0.256194	6.93871e-13
				ZFHX3	-0.256048	7.15644e-13
				KLHL36	-0.255736	7.64633e-13
				IGHD4-23	-0.255671	7.7516e-13
				MBP	-0.255652	7.78394e-13
				NLRP3	-0.255641	7.80209e-13
				ZNF677	-0.255526	7.99353e-13
				SNX7	-0.255431	8.15636e-13
				ZSCAN18	-0.255168	8.6215e-13
				B3GNT7	-0.255111	8.72596e-13
				CCDC183	-0.255104	8.73948e-13
				GOLGA8Q	-0.255047	8.8458e-13
				IGLVI-56	-0.254931	9.0643e-13
				TLR10	-0.254891	9.14043e-13
				MYO1G	-0.254854	9.21219e-13
				LECT1	-0.254838	9.24338e-13
				LIPT2	-0.254775	9.36762e-13
				DMTN	-0.254718	9.48038e-13
				RBM6	-0.254687	9.54186e-13
				GPR88	-0.25466	9.59649e-13
				CYBA	-0.254644	1.16327e-12
				FER1L4	-0.254543	1.18792e-12
				PRCD	-0.254351	1.02426e-12
				RPL13P5	-0.254224	1.0521e-12
				IGHVII-78-1	-0.254207	1.05588e-12
				RIN2	-0.254144	1.06976e-12
				UNC119	-0.254012	1.3264e-12
				DERL3	-0.25398	1.33517e-12
				F2RL1	-0.253631	1.19152e-12
				ITGA9	-0.253479	1.23007e-12
				IGHD6-19	-0.253477	1.23058e-12
				NFAM1	-0.253458	1.23567e-12
				CYTH4	-0.25337	1.25851e-12
				EFCAB4A	-0.253332	1.52668e-12
				TPRG1-AS1	-0.253204	1.30328e-12
				ASAP1	-0.253024	1.35328e-12
				LGALS4	-0.252984	1.36442e-12
				HIP1R	-0.252949	1.37456e-12
				HAVCR2	-0.252927	1.38098e-12
				DOCK9-AS2	-0.252855	1.40178e-12
				GIMAP7	-0.252833	1.40846e-12
				MAN1C1	-0.252674	1.45608e-12
				RIMS3	-0.252297	1.57502e-12
				BBIP1	-0.252242	1.59346e-12
				TK2	-0.25219	1.61083e-12
				SLAMF7	-0.252128	1.95694e-12
				UNC50	-0.252076	1.64951e-12
				DZIP1L	-0.252027	1.66623e-12
				PIWIL4	-0.252021	1.66847e-12
				SNAI3-AS1	-0.251895	1.71263e-12
				CD81	-0.251846	1.73019e-12
				IGHV3-36	-0.251559	1.83692e-12
				DBP	-0.251513	1.85448e-12
				PLEKHG7	-0.251466	1.87287e-12
				CTHRC1	-0.251273	1.94917e-12
				TFEC	-0.251273	1.94918e-12
				VASH1	-0.251188	1.98419e-12
				RNU6-882P	-0.251115	2.01451e-12
				MZB1	-0.251049	2.44141e-12
				FNDC3A	-0.251032	2.45013e-12
				CD79B	-0.251002	2.46488e-12
				RS1	-0.251001	2.06247e-12
				LHFPL1	-0.25096	2.08022e-12
				KCND3	-0.250836	2.13434e-12
				HELQ	-0.250685	2.20191e-12
				CLIC3	-0.250678	2.20533e-12
				TBX21	-0.250608	2.23755e-12
				DTX4	-0.250605	2.23911e-12
				CREBL2	-0.250581	2.25019e-12
				RAB26	-0.2505	2.28808e-12
				LCK	-0.250467	2.30369e-12
				PIP5K1B	-0.250393	2.7918e-12
				BEND7	-0.25033	2.37015e-12
				LYPD6B	-0.250278	2.39567e-12
				LINC00693	-0.250275	2.39733e-12
				CTSZ	-0.250176	2.91797e-12
