# Supplementary material for: Enhancing prognostic power in multiple myeloma using a plasma cell signature derived from single-cell RNA sequencing
Source: Blood Cancer J. 2024 Mar 6;14(1):38. doi: 10.1038/s41408-024-01024-8 (PMC10915134; doi:10.1038/s41408-024-01024-8)
Supplement: Supplementary file 5 — Supplementary Table 4 [file 41408_2024_1024_MOESM5_ESM.xlsx]

## Sheet: Supplementary Table 4
Supplementary Table 4. Gene ontology (GO) biological process (BP) of the genes with significant positive (r > 0.25) correlations with PBM scores.
GO	Description	GeneRatio	BgRatio	pvalue	p.adjust	qvalue	geneID	Count
GO:0022613	ribonucleoprotein complex biogenesis	41/197	426/16713	7.42066e-26	1.68226e-22	1.44429e-22	NOLC1/FAM207A/HSP90AB1/NOP14/TSR1/DKC1/EIF3E/RSL1D1/TICRR/PES1/SNRPD1/AAR2/GTPBP4/NMD3/NOB1/WDR12/MRPL10/NPM3/EIF3B/C1QBP/RRS1/RAN/TFB2M/NPM1/BOP1/WDR75/EIF6/PA2G4/BYSL/PTEN/HEATR1/SRPK2/URB2/NOP16/SNRPE/DDX49/RPP40/NOL10/WDR43/SRPK1/DDX21	41
GO:0042254	ribosome biogenesis	32/197	270/16713	4.91841e-23	5.57501e-20	4.78639e-20	NOLC1/FAM207A/NOP14/TSR1/DKC1/RSL1D1/PES1/GTPBP4/NMD3/NOB1/WDR12/MRPL10/NPM3/C1QBP/RRS1/RAN/TFB2M/NPM1/BOP1/WDR75/EIF6/PA2G4/BYSL/PTEN/HEATR1/URB2/NOP16/DDX49/RPP40/NOL10/WDR43/DDX21	32
GO:0034660	ncRNA metabolic process	32/197	412/16713	1.80128e-17	1.36117e-14	1.16862e-14	NOLC1/FAM207A/NOP14/TSR1/DKC1/RSL1D1/PES1/GTPBP4/NOB1/WDR12/NPM3/PUS7/EEF1E1/RRS1/RAN/TFB2M/AIMP2/FARSB/BOP1/WDR75/PA2G4/XPO5/BYSL/HEATR1/NIFK/MRPL44/PPA1/DDX49/RPP40/NOL10/WDR43/DDX21	32
GO:0016072	rRNA metabolic process	24/197	206/16713	2.68015e-17	1.51897e-14	1.3041e-14	NOLC1/FAM207A/NOP14/TSR1/DKC1/RSL1D1/PES1/GTPBP4/NOB1/WDR12/NPM3/RRS1/TFB2M/BOP1/WDR75/PA2G4/BYSL/HEATR1/NIFK/DDX49/RPP40/NOL10/WDR43/DDX21	24
GO:0006364	rRNA processing	23/197	196/16713	1.09095e-16	4.94639e-14	4.24668e-14	NOLC1/FAM207A/NOP14/TSR1/DKC1/RSL1D1/PES1/GTPBP4/NOB1/WDR12/NPM3/RRS1/TFB2M/BOP1/WDR75/PA2G4/BYSL/HEATR1/DDX49/RPP40/NOL10/WDR43/DDX21	23
GO:0034470	ncRNA processing	25/197	340/16713	2.71973e-13	1.0276e-10	8.82242e-11	NOLC1/FAM207A/NOP14/TSR1/DKC1/RSL1D1/PES1/GTPBP4/NOB1/WDR12/NPM3/PUS7/RRS1/TFB2M/BOP1/WDR75/PA2G4/BYSL/HEATR1/MRPL44/DDX49/RPP40/NOL10/WDR43/DDX21	25
GO:1903405	protein localization to nuclear body	7/197	10/16713	3.30954e-12	8.33636e-10	7.15712e-10	DKC1/CCT8/CCT5/CCT4/CCT3/CCT2/CCT6A	7
GO:1904851	positive regulation of establishment of protein localization to telomere	7/197	10/16713	3.30954e-12	8.33636e-10	7.15712e-10	DKC1/CCT8/CCT5/CCT4/CCT3/CCT2/CCT6A	7
GO:1904867	protein localization to Cajal body	7/197	10/16713	3.30954e-12	8.33636e-10	7.15712e-10	DKC1/CCT8/CCT5/CCT4/CCT3/CCT2/CCT6A	7
GO:0070203	regulation of establishment of protein localization to telomere	7/197	11/16713	9.01069e-12	1.85702e-09	1.59433e-09	DKC1/CCT8/CCT5/CCT4/CCT3/CCT2/CCT6A	7
GO:1990173	protein localization to nucleoplasm	7/197	11/16713	9.01069e-12	1.85702e-09	1.59433e-09	DKC1/CCT8/CCT5/CCT4/CCT3/CCT2/CCT6A	7
GO:0070202	regulation of establishment of protein localization to chromosome	7/197	12/16713	2.14105e-11	3.73367e-09	3.20551e-09	DKC1/CCT8/CCT5/CCT4/CCT3/CCT2/CCT6A	7
GO:1904816	positive regulation of protein localization to chromosome, telomeric region	7/197	12/16713	2.14105e-11	3.73367e-09	3.20551e-09	DKC1/CCT8/CCT5/CCT4/CCT3/CCT2/CCT6A	7
GO:1904814	regulation of protein localization to chromosome, telomeric region	7/197	13/16713	4.59281e-11	7.43707e-09	6.38504e-09	DKC1/CCT8/CCT5/CCT4/CCT3/CCT2/CCT6A	7
GO:1904874	positive regulation of telomerase RNA localization to Cajal body	7/197	15/16713	1.68822e-10	2.55146e-08	2.19054e-08	DKC1/CCT8/CCT5/CCT4/CCT3/CCT2/CCT6A	7
GO:0007059	chromosome segregation	20/197	296/16713	3.40743e-10	4.82791e-08	4.14497e-08	NUF2/SPAG5/NCAPG/DSCC1/SKA1/TRIP13/NAA50/PSMG2/NUSAP1/RAD18/RCC2/KIF14/RRS1/NDC80/RAN/RCC1/CCNB1IP1/BUB1B/NDC1/SRPK1	20
GO:0070200	establishment of protein localization to telomere	7/197	18/16713	8.10246e-10	1.02046e-07	8.76108e-08	DKC1/CCT8/CCT5/CCT4/CCT3/CCT2/CCT6A	7
GO:1904872	regulation of telomerase RNA localization to Cajal body	7/197	18/16713	8.10246e-10	1.02046e-07	8.76108e-08	DKC1/CCT8/CCT5/CCT4/CCT3/CCT2/CCT6A	7
GO:0090670	RNA localization to Cajal body	7/197	19/16713	1.27014e-09	1.30882e-07	1.12368e-07	DKC1/CCT8/CCT5/CCT4/CCT3/CCT2/CCT6A	7
GO:0090671	telomerase RNA localization to Cajal body	7/197	19/16713	1.27014e-09	1.30882e-07	1.12368e-07	DKC1/CCT8/CCT5/CCT4/CCT3/CCT2/CCT6A	7
GO:0090672	telomerase RNA localization	7/197	19/16713	1.27014e-09	1.30882e-07	1.12368e-07	DKC1/CCT8/CCT5/CCT4/CCT3/CCT2/CCT6A	7
GO:0090685	RNA localization to nucleus	7/197	19/16713	1.27014e-09	1.30882e-07	1.12368e-07	DKC1/CCT8/CCT5/CCT4/CCT3/CCT2/CCT6A	7
GO:0070199	establishment of protein localization to chromosome	7/197	23/16713	5.93772e-09	5.85253e-07	5.02464e-07	DKC1/CCT8/CCT5/CCT4/CCT3/CCT2/CCT6A	7
GO:0006403	RNA localization	16/197	220/16713	7.57242e-09	7.15278e-07	6.14097e-07	DKC1/CCT8/NMD3/NUP155/CCT5/RRS1/RAN/CCT4/NPM1/EIF6/NDC1/XPO5/LRPPRC/CCT3/CCT2/CCT6A	16
GO:1900180	regulation of protein localization to nucleus	12/197	112/16713	8.11341e-09	7.26243e-07	6.23511e-07	NOLC1/DKC1/CCT8/NMD3/POLR1A/CCT5/RAN/CCT4/BYSL/CCT3/CCT2/CCT6A	12
GO:0034504	protein localization to nucleus	17/197	253/16713	8.32921e-09	7.26243e-07	6.23511e-07	NOLC1/DKC1/CSE1L/TNPO2/TNPO3/CCT8/NMD3/POLR1A/NUP155/CCT5/RRS1/RAN/CCT4/BYSL/CCT3/CCT2/CCT6A	17
GO:0034502	protein localization to chromosome	10/197	72/16713	1.17116e-08	9.83341e-07	8.4424e-07	DKC1/CCT8/CCT5/RCC2/NDC80/CCT4/EZH2/CCT3/CCT2/CCT6A	10
GO:0000070	mitotic sister chromatid segregation	13/197	145/16713	1.69055e-08	1.36874e-06	1.17512e-06	NUF2/SPAG5/NCAPG/DSCC1/TRIP13/NAA50/PSMG2/NUSAP1/KIF14/RRS1/NDC80/RAN/BUB1B	13
GO:0098813	nuclear chromosome segregation	16/197	240/16713	2.60108e-08	1.99506e-06	1.71285e-06	NUF2/SPAG5/NCAPG/DSCC1/TRIP13/NAA50/PSMG2/NUSAP1/RCC2/KIF14/RRS1/NDC80/RAN/CCNB1IP1/BUB1B/NDC1	16
GO:0030490	maturation of SSU-rRNA	8/197	42/16713	2.70661e-08	1.99506e-06	1.71285e-06	FAM207A/NOP14/TSR1/NOB1/RRS1/BYSL/HEATR1/NOL10	8
GO:0070198	protein localization to chromosome, telomeric region	7/197	28/16713	2.72814e-08	1.99506e-06	1.71285e-06	DKC1/CCT8/CCT5/CCT4/CCT3/CCT2/CCT6A	7
GO:0042274	ribosomal small subunit biogenesis	9/197	60/16713	3.21866e-08	2.28022e-06	1.95767e-06	FAM207A/NOP14/TSR1/NOB1/RRS1/NPM1/BYSL/HEATR1/NOL10	9
GO:0006457	protein folding	15/197	215/16713	3.94794e-08	2.71211e-06	2.32846e-06	PFDN2/HSP90AB1/HSPE1/DNAJC2/CCT8/PDCD5/CCT5/CCT4/PFDN4/GRPEL2/PPIA/CCT3/CCT2/CCT6A/HSPD1	15
GO:0000462	maturation of SSU-rRNA from tricistronic rRNA transcript (SSU-rRNA, 5.8S rRNA, LSU-rRNA)	7/197	32/16713	7.45187e-08	4.91142e-06	4.21666e-06	FAM207A/NOP14/TSR1/RRS1/BYSL/HEATR1/NOL10	7
GO:0042273	ribosomal large subunit biogenesis	9/197	66/16713	7.5827e-08	4.91142e-06	4.21666e-06	RSL1D1/PES1/GTPBP4/WDR12/RRS1/NPM1/BOP1/EIF6/NOP16	9
GO:2000573	positive regulation of DNA biosynthetic process	9/197	67/16713	8.67087e-08	5.46024e-06	4.68785e-06	HSP90AB1/DKC1/DSCC1/CCT8/CCT5/CCT4/CCT3/CCT2/CCT6A	9
GO:0006278	RNA-dependent DNA biosynthetic process	9/197	69/16713	1.12617e-07	6.90005e-06	5.92399e-06	HSP90AB1/DKC1/CCT8/CCT5/CCT4/PPIA/CCT3/CCT2/CCT6A	9
GO:0032212	positive regulation of telomere maintenance via telomerase	7/197	34/16713	1.1675e-07	6.96508e-06	5.97982e-06	DKC1/CCT8/CCT5/CCT4/CCT3/CCT2/CCT6A	7
GO:0048285	organelle fission	20/197	421/16713	1.32342e-07	7.69281e-06	6.60461e-06	NUF2/SPAG5/TPX2/NCAPG/ASPM/DSCC1/CKS2/TRIP13/NAA50/PSMG2/NUSAP1/OPA1/KIF14/RRS1/NDC80/RAN/RCC1/CCNB1IP1/BUB1B/NDC1	20
GO:0000280	nuclear division	19/197	383/16713	1.42183e-07	8.0582e-06	6.9183e-06	NUF2/SPAG5/TPX2/NCAPG/ASPM/DSCC1/CKS2/TRIP13/NAA50/PSMG2/NUSAP1/KIF14/RRS1/NDC80/RAN/RCC1/CCNB1IP1/BUB1B/NDC1	19
GO:0140053	mitochondrial gene expression	12/197	148/16713	1.85153e-07	9.99881e-06	8.5844e-06	MRPS30/MRPL9/MRPL47/TBRG4/MRPL14/MRPL10/MRPS35/C1QBP/TFB2M/MRPL37/MRPL44/LRPPRC	12
GO:1900182	positive regulation of protein localization to nucleus	9/197	73/16713	1.85245e-07	9.99881e-06	8.5844e-06	DKC1/CCT8/NMD3/CCT5/RAN/CCT4/CCT3/CCT2/CCT6A	9
GO:0000819	sister chromatid segregation	13/197	178/16713	1.92354e-07	1.01411e-05	8.70654e-06	NUF2/SPAG5/NCAPG/DSCC1/TRIP13/NAA50/PSMG2/NUSAP1/KIF14/RRS1/NDC80/RAN/BUB1B	13
GO:1904358	positive regulation of telomere maintenance via telomere lengthening	7/197	37/16713	2.16852e-07	1.11728e-05	9.59233e-06	DKC1/CCT8/CCT5/CCT4/CCT3/CCT2/CCT6A	7
GO:0000054	ribosomal subunit export from nucleus	5/197	13/16713	2.57797e-07	1.24346e-05	1.06756e-05	NMD3/RRS1/RAN/NPM1/EIF6	5
GO:0033750	ribosome localization	5/197	13/16713	2.57797e-07	1.24346e-05	1.06756e-05	NMD3/RRS1/RAN/NPM1/EIF6	5
GO:1902570	protein localization to nucleolus	5/197	13/16713	2.57797e-07	1.24346e-05	1.06756e-05	NMD3/POLR1A/RRS1/RAN/BYSL	5
GO:0140014	mitotic nuclear division	15/197	256/16713	3.85093e-07	1.81876e-05	1.56148e-05	NUF2/SPAG5/TPX2/NCAPG/DSCC1/TRIP13/NAA50/PSMG2/NUSAP1/KIF14/RRS1/NDC80/RAN/RCC1/BUB1B	15
GO:0071428	rRNA-containing ribonucleoprotein complex export from nucleus	5/197	14/16713	3.97184e-07	1.83758e-05	1.57764e-05	NMD3/RRS1/RAN/NPM1/EIF6	5
GO:2000278	regulation of DNA biosynthetic process	10/197	104/16713	4.11313e-07	1.8649e-05	1.60109e-05	HSP90AB1/DKC1/DSCC1/DNAJC2/CCT8/CCT5/CCT4/CCT3/CCT2/CCT6A	10
GO:0006360	transcription by RNA polymerase I	8/197	59/16713	4.28461e-07	1.90455e-05	1.63514e-05	POLR1A/NCL/TWISTNB/WDR75/HEATR1/POLR1B/POLR1C/WDR43	8
GO:0007004	telomere maintenance via telomerase	8/197	67/16713	1.16277e-06	5.06922e-05	4.35214e-05	HSP90AB1/DKC1/CCT8/CCT5/CCT4/CCT3/CCT2/CCT6A	8
GO:0071897	DNA biosynthetic process	12/197	181/16713	1.60918e-06	6.88306e-05	5.9094e-05	HSP90AB1/DKC1/DSCC1/DNAJC2/CCT8/POLD2/CCT5/CCT4/PPIA/CCT3/CCT2/CCT6A	12
GO:0006997	nucleus organization	10/197	122/16713	1.80793e-06	7.58994e-05	6.51629e-05	NOLC1/PES1/NUP155/CCNB2/NDC1/TMEM43/SRPK2/POLR1B/SERBP1/SRPK1	10
GO:0032206	positive regulation of telomere maintenance	7/197	50/16713	1.84832e-06	7.61845e-05	6.54076e-05	DKC1/CCT8/CCT5/CCT4/CCT3/CCT2/CCT6A	7
GO:0000470	maturation of LSU-rRNA	5/197	19/16713	2.19882e-06	8.90131e-05	7.64215e-05	RSL1D1/PES1/GTPBP4/WDR12/BOP1	5
GO:0032543	mitochondrial translation	10/197	125/16713	2.25667e-06	8.9752e-05	7.70559e-05	MRPS30/MRPL9/MRPL47/MRPL14/MRPL10/MRPS35/C1QBP/MRPL37/MRPL44/LRPPRC	10
GO:0032210	regulation of telomere maintenance via telomerase	7/197	52/16713	2.42685e-06	9.48562e-05	8.14381e-05	DKC1/CCT8/CCT5/CCT4/CCT3/CCT2/CCT6A	7
GO:0051169	nuclear transport	16/197	337/16713	2.54155e-06	9.76559e-05	8.38417e-05	NOLC1/CSE1L/TNPO2/UHMK1/SNRPD1/TNPO3/HMGA1/NMD3/NUP155/RRS1/RAN/NPM1/EIF6/NDC1/XPO5/SNRPE	16
GO:0010833	telomere maintenance via telomere lengthening	8/197	79/16713	4.12232e-06	0.000155755	0.000133722	HSP90AB1/DKC1/CCT8/CCT5/CCT4/CCT3/CCT2/CCT6A	8
GO:0050821	protein stabilization	11/197	167/16713	4.70088e-06	0.000174703	0.00014999	HSP90AB1/CCT8/GTPBP4/FKBPL/CCT5/CCT4/PTEN/CCT3/CCT2/CCT6A/HSPD1	11
GO:0000466	maturation of 5.8S rRNA from tricistronic rRNA transcript (SSU-rRNA, 5.8S rRNA, LSU-rRNA)	5/197	22/16713	4.83848e-06	0.000176917	0.00015189	NOP14/PES1/WDR12/RRS1/BOP1	5
GO:1904356	regulation of telomere maintenance via telomere lengthening	7/197	60/16713	6.46995e-06	0.00023205	0.000199225	DKC1/CCT8/CCT5/CCT4/CCT3/CCT2/CCT6A	7
GO:0070125	mitochondrial translational elongation	8/197	84/16713	6.55103e-06	0.00023205	0.000199225	MRPS30/MRPL9/MRPL47/MRPL14/MRPL10/MRPS35/MRPL37/MRPL44	8
GO:0022618	ribonucleoprotein complex assembly	12/197	208/16713	6.79909e-06	0.000237131	0.000203587	HSP90AB1/EIF3E/TICRR/SNRPD1/AAR2/EIF3B/RRS1/BOP1/EIF6/SRPK2/SNRPE/SRPK1	12
GO:0070126	mitochondrial translational termination	8/197	85/16713	7.15939e-06	0.000245914	0.000211128	MRPS30/MRPL9/MRPL47/MRPL14/MRPL10/MRPS35/MRPL37/MRPL44	8
GO:0000723	telomere maintenance	10/197	143/16713	7.56527e-06	0.000255977	0.000219767	HSP90AB1/DKC1/APEX1/CCT8/POLD2/CCT5/CCT4/CCT3/CCT2/CCT6A	10
GO:0032200	telomere organization	10/197	144/16713	8.04755e-06	0.000268291	0.000230339	HSP90AB1/DKC1/APEX1/CCT8/POLD2/CCT5/CCT4/CCT3/CCT2/CCT6A	10
GO:0071826	ribonucleoprotein complex subunit organization	12/197	215/16713	9.51622e-06	0.00031036	0.000266457	HSP90AB1/EIF3E/TICRR/SNRPD1/AAR2/EIF3B/RRS1/BOP1/EIF6/SRPK2/SNRPE/SRPK1	12
GO:0010948	negative regulation of cell cycle process	15/197	332/16713	9.58324e-06	0.00031036	0.000266457	ORC1/HSP90AB1/RRM2/TICRR/TOPBP1/TRIP13/PSMG2/NDC80/NPM1/CBX3/TRIAP1/BUB1B/EZH2/PTEN/RBBP8	15
GO:0006913	nucleocytoplasmic transport	15/197	334/16713	1.02931e-05	0.000328655	0.000282164	NOLC1/CSE1L/TNPO2/UHMK1/SNRPD1/TNPO3/NMD3/NUP155/RRS1/RAN/NPM1/EIF6/NDC1/XPO5/SNRPE	15
GO:0000460	maturation of 5.8S rRNA	5/197	26/16713	1.16317e-05	0.000366236	0.000314429	NOP14/PES1/WDR12/RRS1/BOP1	5
GO:0000463	maturation of LSU-rRNA from tricistronic rRNA transcript (SSU-rRNA, 5.8S rRNA, LSU-rRNA)	4/197	13/16713	1.23188e-05	0.000377387	0.000324002	PES1/GTPBP4/WDR12/BOP1	4
GO:0090069	regulation of ribosome biogenesis	4/197	13/16713	1.23188e-05	0.000377387	0.000324002	WDR75/PTEN/HEATR1/WDR43	4
GO:0006260	DNA replication	13/197	261/16713	1.37324e-05	0.00041184	0.000353582	ORC1/RRM2/TICRR/DSCC1/DNAJC2/TOPBP1/GTPBP4/HMGA1/RRM1/CHAF1A/POLD2/SSBP1/RBBP8	13
GO:0045815	positive regulation of gene expression, epigenetic	6/197	45/16713	1.38067e-05	0.00041184	0.000353582	HMGA1/POLR1A/TWISTNB/POLR1B/POLR1C/DDX21	6
GO:0051290	protein heterotetramerization	5/197	28/16713	1.70489e-05	0.000501946	0.000430942	RRM2/RRM1/PDSS1/FARSB/RCC1	5
GO:0090502	RNA phosphodiester bond hydrolysis, endonucleolytic	7/197	70/16713	1.81833e-05	0.000528483	0.000453725	NOP14/APEX1/NOB1/RRS1/BOP1/MRPL44/RPP40	7
GO:0006415	translational termination	8/197	100/16713	2.38148e-05	0.000683393	0.000586722	MRPS30/MRPL9/MRPL47/MRPL14/MRPL10/MRPS35/MRPL37/MRPL44	8
GO:0032204	regulation of telomere maintenance	7/197	78/16713	3.70149e-05	0.00104891	0.000900534	DKC1/CCT8/CCT5/CCT4/CCT3/CCT2/CCT6A	7
GO:0006611	protein export from nucleus	10/197	173/16713	3.96444e-05	0.00110955	0.0009526	CSE1L/UHMK1/NMD3/NUP155/RRS1/RAN/NPM1/EIF6/NDC1/XPO5	10
GO:1901998	toxin transport	5/197	36/16713	6.05814e-05	0.00167485	0.00143793	CCT8/CCT5/CCT4/CCT3/CCT2	5
GO:0007339	binding of sperm to zona pellucida	5/197	37/16713	6.93813e-05	0.00189503	0.00162696	CCT8/CCT5/CCT4/CCT3/CCT2	5
GO:1901987	regulation of cell cycle phase transition	16/197	444/16713	7.60261e-05	0.0020518	0.00176156	ORC1/TUBB/TPX2/APEX1/TICRR/TOPBP1/TRIP13/PSMG2/RCC2/KIF14/NDC80/NPM1/TRIAP1/BUB1B/EZH2/PTEN	16
GO:0051168	nuclear export	10/197	188/16713	7.98924e-05	0.00213078	0.00182936	CSE1L/UHMK1/NMD3/NUP155/RRS1/RAN/NPM1/EIF6/NDC1/XPO5	10
GO:0045943	positive regulation of transcription by RNA polymerase I	4/197	21/16713	9.57657e-05	0.00249893	0.00214544	NCL/WDR75/HEATR1/WDR43	4
GO:0033044	regulation of chromosome organization	13/197	315/16713	9.59009e-05	0.00249893	0.00214544	SETD7/DKC1/CCT8/HMGA1/TRIP13/PSMG2/CCT5/NDC80/CCT4/BUB1B/CCT3/CCT2/CCT6A	13
GO:0007093	mitotic cell cycle checkpoint	9/197	158/16713	0.00010828	0.00278944	0.00239485	ORC1/TICRR/TOPBP1/TRIP13/PSMG2/ZWILCH/NDC80/TRIAP1/BUB1B	9
GO:0006414	translational elongation	8/197	124/16713	0.000110781	0.00282181	0.00242265	MRPS30/MRPL9/MRPL47/MRPL14/MRPL10/MRPS35/MRPL37/MRPL44	8
GO:0000469	cleavage involved in rRNA processing	4/197	22/16713	0.000115972	0.0029212	0.00250797	NOP14/NOB1/RRS1/BOP1	4
GO:1901990	regulation of mitotic cell cycle phase transition	15/197	413/16713	0.000117342	0.00292323	0.00250971	ORC1/TUBB/TPX2/APEX1/TICRR/TOPBP1/TRIP13/PSMG2/RCC2/KIF14/NDC80/TRIAP1/BUB1B/EZH2/PTEN	15
GO:0009259	ribonucleotide metabolic process	14/197	369/16713	0.000126131	0.00310804	0.00266838	ENO1/GART/PAICS/ADCY3/NUP155/OPA1/NUDT3/ATIC/RAN/EIF6/NDC1/DLD/LDHA/CTPS1	14
GO:0006405	RNA export from nucleus	8/197	129/16713	0.000145898	0.00355647	0.00305338	NMD3/NUP155/RRS1/RAN/NPM1/EIF6/NDC1/XPO5	8
GO:0051983	regulation of chromosome segregation	7/197	98/16713	0.000158998	0.00383456	0.00329213	SPAG5/TRIP13/PSMG2/RAD18/RCC2/NDC80/BUB1B	7
GO:0000075	cell cycle checkpoint	10/197	205/16713	0.000163115	0.00389243	0.00334182	ORC1/TIPRL/TICRR/TOPBP1/TRIP13/PSMG2/ZWILCH/NDC80/TRIAP1/BUB1B	10
GO:0019693	ribose phosphate metabolic process	14/197	379/16713	0.000166613	0.0039345	0.00337793	ENO1/GART/PAICS/ADCY3/NUP155/OPA1/NUDT3/ATIC/RAN/EIF6/NDC1/DLD/LDHA/CTPS1	14
GO:0006188	IMP biosynthetic process	3/197	10/16713	0.0001821	0.00421245	0.00361657	GART/PAICS/ATIC	3
GO:0033314	mitotic DNA replication checkpoint	3/197	10/16713	0.0001821	0.00421245	0.00361657	ORC1/TICRR/TOPBP1	3
GO:0009117	nucleotide metabolic process	16/197	487/16713	0.000219618	0.00502902	0.00431763	ENO1/GART/PAICS/RRM2/ADCY3/RRM1/NUP155/OPA1/NUDT3/ATIC/RAN/EIF6/NDC1/DLD/LDHA/CTPS1	16
GO:0006418	tRNA aminoacylation for protein translation	4/197	26/16713	0.000228435	0.00517861	0.00444606	EEF1E1/AIMP2/FARSB/PPA1	4
GO:0000478	endonucleolytic cleavage involved in rRNA processing	3/197	11/16713	0.000248215	0.00541061	0.00464524	NOP14/RRS1/BOP1	3
GO:0000479	endonucleolytic cleavage of tricistronic rRNA transcript (SSU-rRNA, 5.8S rRNA, LSU-rRNA)	3/197	11/16713	0.000248215	0.00541061	0.00464524	NOP14/RRS1/BOP1	3
GO:0046040	IMP metabolic process	3/197	11/16713	0.000248215	0.00541061	0.00464524	GART/PAICS/ATIC	3
GO:2000232	regulation of rRNA processing	3/197	11/16713	0.000248215	0.00541061	0.00464524	WDR75/HEATR1/WDR43	3
GO:0006753	nucleoside phosphate metabolic process	16/197	494/16713	0.00025769	0.00556364	0.00477662	ENO1/GART/PAICS/RRM2/ADCY3/RRM1/NUP155/OPA1/NUDT3/ATIC/RAN/EIF6/NDC1/DLD/LDHA/CTPS1	16
GO:0006760	folic acid-containing compound metabolic process	4/197	27/16713	0.000265703	0.00562959	0.00483324	GART/SLC19A1/ATIC/MTHFD2	4
GO:0051054	positive regulation of DNA metabolic process	9/197	178/16713	0.000265711	0.00562959	0.00483324	HSP90AB1/DKC1/DSCC1/CCT8/CCT5/CCT4/CCT3/CCT2/CCT6A	9
GO:1903829	positive regulation of cellular protein localization	12/197	305/16713	0.00027643	0.00580248	0.00498167	HSP90AB1/DKC1/CCT8/NMD3/PDCD5/CCT5/NDC80/RAN/CCT4/CCT3/CCT2/CCT6A	12
GO:0009150	purine ribonucleotide metabolic process	13/197	354/16713	0.000301619	0.00621696	0.00533752	ENO1/GART/PAICS/ADCY3/NUP155/OPA1/NUDT3/ATIC/RAN/EIF6/NDC1/DLD/LDHA	13
GO:0006356	regulation of transcription by RNA polymerase I	4/197	28/16713	0.000307146	0.00621696	0.00533752	NCL/WDR75/HEATR1/WDR43	4
GO:0009303	rRNA transcription	4/197	28/16713	0.000307146	0.00621696	0.00533752	NPM3/NCL/NIFK/POLR1B	4
GO:0043039	tRNA aminoacylation	4/197	28/16713	0.000307146	0.00621696	0.00533752	EEF1E1/AIMP2/FARSB/PPA1	4
GO:0017038	protein import	9/197	184/16713	0.000339407	0.00669075	0.00574429	NOLC1/CSE1L/TNPO2/TNPO3/PDCD5/NUP155/RAN/GRPEL2/HSPD1	9
GO:0050657	nucleic acid transport	9/197	184/16713	0.000339407	0.00669075	0.00574429	NMD3/NUP155/RRS1/RAN/NPM1/EIF6/NDC1/XPO5/LRPPRC	9
GO:0050658	RNA transport	9/197	184/16713	0.000339407	0.00669075	0.00574429	NMD3/NUP155/RRS1/RAN/NPM1/EIF6/NDC1/XPO5/LRPPRC	9
GO:0031647	regulation of protein stability	11/197	268/16713	0.000347022	0.00674011	0.00578667	HSP90AB1/CCT8/GTPBP4/FKBPL/CCT5/CCT4/PTEN/CCT3/CCT2/CCT6A/HSPD1	11
GO:0008608	attachment of spindle microtubules to kinetochore	4/197	29/16713	0.000353024	0.00674011	0.00578667	NUF2/SPAG5/RCC2/NDC80	4
GO:0043038	amino acid activation	4/197	29/16713	0.000353024	0.00674011	0.00578667	EEF1E1/AIMP2/FARSB/PPA1	4
GO:1901991	negative regulation of mitotic cell cycle phase transition	10/197	226/16713	0.000357093	0.00674011	0.00578667	ORC1/TICRR/TOPBP1/TRIP13/PSMG2/NDC80/TRIAP1/BUB1B/EZH2/PTEN	10
GO:0035036	sperm-egg recognition	5/197	52/16713	0.000358555	0.00674011	0.00578667	CCT8/CCT5/CCT4/CCT3/CCT2	5
GO:0051052	regulation of DNA metabolic process	12/197	314/16713	0.00035975	0.00674011	0.00578667	HSP90AB1/DKC1/TICRR/DSCC1/DNAJC2/CCT8/CCT5/CCT4/NPM1/CCT3/CCT2/CCT6A	12
GO:0051236	establishment of RNA localization	9/197	187/16713	0.00038215	0.0071011	0.00609659	NMD3/NUP155/RRS1/RAN/NPM1/EIF6/NDC1/XPO5/LRPPRC	9
GO:0006362	transcription elongation from RNA polymerase I promoter	4/197	30/16713	0.000403605	0.0073788	0.00633502	POLR1A/TWISTNB/POLR1B/POLR1C	4
GO:0006363	termination of RNA polymerase I transcription	4/197	30/16713	0.000403605	0.0073788	0.00633502	POLR1A/TWISTNB/POLR1B/POLR1C	4
GO:0072521	purine-containing compound metabolic process	14/197	417/16713	0.000439581	0.00797224	0.00684451	ENO1/GART/PAICS/ADCY3/NUP155/OPA1/NUDT3/ATIC/RAN/AHCY/EIF6/NDC1/DLD/LDHA	14
GO:0042255	ribosome assembly	5/197	56/16713	0.000507316	0.00905578	0.00777477	C1QBP/RRS1/NPM1/BOP1/EIF6	5
GO:0051310	metaphase plate congression	5/197	56/16713	0.000507316	0.00905578	0.00777477	NUF2/SPAG5/KIF14/RRS1/NDC80	5
GO:0001836	release of cytochrome c from mitochondria	5/197	57/16713	0.000550836	0.00975582	0.00837579	BAK1/PDCD5/OPA1/TRIAP1/GGCT	5
