# Supplementary material for: Enhancing prognostic power in multiple myeloma using a plasma cell signature derived from single-cell RNA sequencing
Source: Blood Cancer J. 2024 Mar 6;14(1):38. doi: 10.1038/s41408-024-01024-8 (PMC10915134; doi:10.1038/s41408-024-01024-8)
Supplement: Supplementary file 6 — Supplementary Table 5 [file 41408_2024_1024_MOESM6_ESM.xlsx]

## Sheet: Supplementary Table 5
Supplementary Table 5. Gene ontology (GO) biological process (BP) of the genes with significant negative (r < -0.25) correlations with PBM scores.
GO	Description	GeneRatio	BgRatio	pvalue	p.adjust	qvalue	geneID	Count
GO:0002455	humoral immune response mediated by circulating immunoglobulin	91/804	131/16713	1.04311e-89	3.86776e-86	3.35597e-86	IGKV2-30/IGLV3-27/IGLV7-43/IGHV3-49/IGLV1-40/IGHV3-15/IGHG4/IGLV3-21/IGKV2D-30/IGHV3-7/IGHV3-66/IGHV3-74/IGHV1-18/IGLV3-19/IGHG2/IGLV1-51/IGHV3-73/IGHV3-53/IGLV2-23/IGHV1-58/IGLV3-25/IGHV5-51/IGLV3-1/IGHV3-21/IGKV2D-28/IGLV2-11/IGLV2-14/IGHG3/IGHV3-72/IGHV1-45/IGLV1-47/IGHV3-23/IGHV1-24/IGKV1-16/IGHV2-5/IGHV2-26/IGHV4-59/IGHV4-39/IGKV3-20/IGKV1-17/IGKV3-15/IGHV3-11/IGHV3-20/IGLC2/IGHM/IGHD/IGKV2-…	91
GO:0006958	complement activation, classical pathway	87/804	118/16713	1.5713e-89	3.86776e-86	3.35597e-86	IGKV2-30/IGLV3-27/IGLV7-43/IGHV3-49/IGLV1-40/IGHV3-15/IGHG4/IGLV3-21/IGKV2D-30/IGHV3-7/IGHV3-66/IGHV3-74/IGHV1-18/IGLV3-19/IGHG2/IGLV1-51/IGHV3-73/IGHV3-53/IGLV2-23/IGHV1-58/IGLV3-25/IGHV5-51/IGLV3-1/IGHV3-21/IGKV2D-28/IGLV2-11/IGLV2-14/IGHG3/IGHV3-72/IGHV1-45/IGLV1-47/IGHV3-23/IGHV1-24/IGKV1-16/IGHV2-5/IGHV2-26/IGHV4-59/IGHV4-39/IGKV3-20/IGKV1-17/IGKV3-15/IGHV3-11/IGHV3-20/IGLC2/IGHM/IGHD/IGKV2-…	87
GO:0006956	complement activation	94/804	152/16713	2.52869e-85	4.14959e-82	3.6005e-82	IGKV2-30/IGLV3-27/IGLV7-43/IGHV3-49/IGLV1-40/IGHV3-15/IGHG4/IGLV3-21/IGKV2D-30/IGHV3-7/IGHV3-66/IGHV3-74/IGHV1-18/IGLV3-19/IGHG2/IGLV1-51/IGHV3-73/IGHV3-53/IGLV2-23/IGHV1-58/IGLV3-25/IGHV5-51/IGLV3-1/IGHV3-21/IGKV2D-28/IGLV2-11/IGLV2-14/IGHG3/IGHV3-72/IGHV1-45/IGLV1-47/IGHV3-23/IGHV1-24/IGKV1-16/IGHV2-5/IGHV2-26/IGHV4-59/IGHV4-39/IGKV3-20/IGKV1-17/IGKV3-15/IGHV3-11/IGHV3-20/IGLC2/IGHM/IGHD/IGKV2-…	94
GO:0016064	immunoglobulin mediated immune response	101/804	193/16713	1.72418e-81	2.12203e-78	1.84124e-78	IGKV2-30/IGLV3-27/IGLV7-43/IGHV3-49/IGLV1-40/IGHV3-15/IGHG4/IGLV3-21/IGKV2D-30/IGHV3-7/IGHV3-66/IGHV3-74/IGHV1-18/IGLV3-19/IGHG2/IGLV1-51/IGHV3-73/IGHV3-53/IGLV2-23/IGHV1-58/IGLV3-25/IGHV5-51/IGLV3-1/IGHV3-21/CD27/IGKV2D-28/IGLV2-11/IGLV2-14/IGHG3/IGHV3-72/IGHV1-45/IGLV1-47/IGHV3-23/IGHV1-24/IGKV1-16/IGHV2-5/IGHV2-26/IGHV4-59/IGHV4-39/IGKV3-20/IGKV1-17/IGKV3-15/IGHV3-11/IGHV3-20/IGLC2/IGHM/IGHD/I…	101
GO:0019724	B cell mediated immunity	101/804	196/16713	1.35292e-80	1.33209e-77	1.15582e-77	IGKV2-30/IGLV3-27/IGLV7-43/IGHV3-49/IGLV1-40/IGHV3-15/IGHG4/IGLV3-21/IGKV2D-30/IGHV3-7/IGHV3-66/IGHV3-74/IGHV1-18/IGLV3-19/IGHG2/IGLV1-51/IGHV3-73/IGHV3-53/IGLV2-23/IGHV1-58/IGLV3-25/IGHV5-51/IGLV3-1/IGHV3-21/CD27/IGKV2D-28/IGLV2-11/IGLV2-14/IGHG3/IGHV3-72/IGHV1-45/IGLV1-47/IGHV3-23/IGHV1-24/IGKV1-16/IGHV2-5/IGHV2-26/IGHV4-59/IGHV4-39/IGKV3-20/IGKV1-17/IGKV3-15/IGHV3-11/IGHV3-20/IGLC2/IGHM/IGHD/I…	101
GO:0006909	phagocytosis	120/804	338/16713	1.42757e-72	1.17132e-69	1.01633e-69	IGKV2-30/IGLV3-27/IGLV7-43/IGHV3-49/IGLV1-40/IGHV3-15/IGHG4/IGLV3-21/IGKV2D-30/IGHV3-7/IGHV3-66/IGHV3-74/IGHV1-18/IGLV3-19/IGHG2/IGLV1-51/IGHV3-73/IGHV3-53/IGLV2-23/IGHV1-58/IGLV3-25/IGHV5-51/IGLV3-1/IGHV3-21/IGKV2D-28/IGLV2-11/IGLV2-14/IGHG3/IGHV3-72/IGHV1-45/IGLV1-47/IGHV3-23/IGHV1-24/IGKV1-16/IGHV2-5/IGHV2-26/IGHV4-59/IGHV4-39/IGKV3-20/IGKV1-17/IGKV3-15/IGHV3-11/IGHV3-20/IGLC2/IGHM/IGHD/IGKV2-…	120
GO:0002460	adaptive immune response based on somatic recombination of immune receptors built from immunoglobulin superfamily domains	114/804	334/16713	1.02571e-66	7.21369e-64	6.25916e-64	IGKV2-30/IGLV3-27/IGLV7-43/IGHV3-49/IGLV1-40/IGHV3-15/IGHG4/IGLV3-21/IGKV2D-30/IGHV3-7/IGHV3-66/IGHV3-74/IGHV1-18/IGLV3-19/IGHG2/IGLV1-51/IGHV3-73/IGHV3-53/IGLV2-23/IGHV1-58/IGLV3-25/IGHV5-51/IGLV3-1/IGHV3-21/CD27/IGKV2D-28/IGLV2-11/IGLV2-14/IGHG3/IGHV3-72/IGHV1-45/IGLV1-47/IGHV3-23/IGHV1-24/IGKV1-16/IGHV2-5/IGHV2-26/IGHV4-59/IGHV4-39/IGKV3-20/IGKV1-17/IGKV3-15/IGHV3-11/IGHV3-20/IGLC2/IGHM/IGHD/I…	114
GO:0002449	lymphocyte mediated immunity	112/804	325/16713	4.89054e-66	3.00952e-63	2.61129e-63	IGKV2-30/IGLV3-27/IGLV7-43/IGHV3-49/IGLV1-40/IGHV3-15/IGHG4/IGLV3-21/IGKV2D-30/IGHV3-7/IGHV3-66/IGHV3-74/IGHV1-18/IGLV3-19/IGHG2/IGLV1-51/IGHV3-73/IGHV3-53/IGLV2-23/IGHV1-58/IGLV3-25/IGHV5-51/IGLV3-1/IGHV3-21/CD27/IGKV2D-28/IGLV2-11/IGLV2-14/IGHG3/IGHV3-72/IGHV1-45/IGLV1-47/IGHV3-23/IGHV1-24/IGKV1-16/IGHV2-5/IGHV2-26/IGHV4-59/IGHV4-39/IGKV3-20/IGKV1-17/IGKV3-15/IGHV3-11/IGHV3-20/IGLC2/IGHM/IGHD/I…	112
GO:0002764	immune response-regulating signaling pathway	130/804	474/16713	2.75993e-63	1.50968e-60	1.30992e-60	IGKV2-30/IGLV3-27/IGLV7-43/IGHV3-49/IGLV1-40/IGHV3-15/IGHG4/IGLV3-21/IGKV2D-30/IGHV3-7/IGHV3-66/IGHV3-74/IGHV1-18/IGLV3-19/IGHG2/IGLV1-51/IGHV3-73/IGHV3-53/IGLV2-23/IGHV1-58/IGLV3-25/IGHV5-51/IGLV3-1/IGHV3-21/IGKV2D-28/IGLV2-11/IGLV2-14/IGHG3/IGHV3-72/IGHV1-45/IGLV1-47/IGHV3-23/IGHV1-24/IGKV1-16/IGHV2-5/IGHV2-26/IGHV4-59/IGHV4-39/IGKV3-20/IGKV1-17/IGKV3-15/IGHV3-11/IGHV3-20/IGLC2/IGHM/IGHD/IGKV2-…	130
GO:0002768	immune response-regulating cell surface receptor signaling pathway	129/804	471/16713	1.04819e-62	5.16026e-60	4.47744e-60	IGKV2-30/IGLV3-27/IGLV7-43/IGHV3-49/IGLV1-40/IGHV3-15/IGHG4/IGLV3-21/IGKV2D-30/IGHV3-7/IGHV3-66/IGHV3-74/IGHV1-18/IGLV3-19/IGHG2/IGLV1-51/IGHV3-73/IGHV3-53/IGLV2-23/IGHV1-58/IGLV3-25/IGHV5-51/IGLV3-1/IGHV3-21/IGKV2D-28/IGLV2-11/IGLV2-14/IGHG3/IGHV3-72/IGHV1-45/IGLV1-47/IGHV3-23/IGHV1-24/IGKV1-16/IGHV2-5/IGHV2-26/IGHV4-59/IGHV4-39/IGKV3-20/IGKV1-17/IGKV3-15/IGHV3-11/IGHV3-20/IGLC2/IGHM/IGHD/IGKV2-…	129
GO:0030449	regulation of complement activation	67/804	106/16713	9.28807e-62	4.15683e-59	3.60679e-59	IGKV2-30/IGLV3-27/IGLV7-43/IGLV1-40/IGHG4/IGLV3-21/IGKV2D-30/IGHV3-7/IGLV3-19/IGHG2/IGLV1-51/IGHV3-53/IGLV2-23/IGLV3-25/IGLV3-1/IGKV2D-28/IGLV2-11/IGLV2-14/IGHG3/IGLV1-47/IGHV3-23/IGKV1-16/IGHV2-5/IGHV4-59/IGHV4-39/IGKV3-20/IGKV1-17/IGKV3-15/IGHV3-11/IGLC2/IGKV2-28/IGLV1-44/IGHV4-34/IGLV6-57/IGHV1-69/IGHV3-13/IGKV3D-20/IGKV4-1/IGHV3-48/IGHV3-30/IGLC3/IGKV1-12/IGLC7/IGHG1/IGHV3-33/IGLC6/IGKV3D-11/…	67
GO:0002429	immune response-activating cell surface receptor signaling pathway	123/804	438/16713	4.54685e-61	1.72186e-58	1.49402e-58	IGKV2-30/IGLV3-27/IGLV7-43/IGHV3-49/IGLV1-40/IGHV3-15/IGHG4/IGLV3-21/IGKV2D-30/IGHV3-7/IGHV3-66/IGHV3-74/IGHV1-18/IGLV3-19/IGHG2/IGLV1-51/IGHV3-73/IGHV3-53/IGLV2-23/IGHV1-58/IGLV3-25/IGHV5-51/IGLV3-1/IGHV3-21/IGKV2D-28/IGLV2-11/IGLV2-14/IGHG3/IGHV3-72/IGHV1-45/IGLV1-47/IGHV3-23/IGHV1-24/IGKV1-16/IGHV2-5/IGHV2-26/IGHV4-59/IGHV4-39/IGKV3-20/IGKV1-17/IGKV3-15/IGHV3-11/IGHV3-20/IGLC2/IGHM/IGHD/IGKV2-…	123
GO:0002757	immune response-activating signal transduction	123/804	438/16713	4.54685e-61	1.72186e-58	1.49402e-58	IGKV2-30/IGLV3-27/IGLV7-43/IGHV3-49/IGLV1-40/IGHV3-15/IGHG4/IGLV3-21/IGKV2D-30/IGHV3-7/IGHV3-66/IGHV3-74/IGHV1-18/IGLV3-19/IGHG2/IGLV1-51/IGHV3-73/IGHV3-53/IGLV2-23/IGHV1-58/IGLV3-25/IGHV5-51/IGLV3-1/IGHV3-21/IGKV2D-28/IGLV2-11/IGLV2-14/IGHG3/IGHV3-72/IGHV1-45/IGLV1-47/IGHV3-23/IGHV1-24/IGKV1-16/IGHV2-5/IGHV2-26/IGHV4-59/IGHV4-39/IGKV3-20/IGKV1-17/IGKV3-15/IGHV3-11/IGHV3-20/IGLC2/IGHM/IGHD/IGKV2-…	123
GO:0006959	humoral immune response	106/804	318/16713	8.99848e-61	3.16425e-58	2.74555e-58	IGKV2-30/IGLV3-27/IGLV7-43/IGHV3-49/IGLV1-40/IGHV3-15/IGHG4/IGLV3-21/IGKV2D-30/IGHV3-7/IGHV3-66/IGHV3-74/IGHV1-18/IGLV3-19/IGHG2/IGLV1-51/IGHV3-73/IGHV3-53/IGLV2-23/IGHV1-58/IGLV3-25/IGHV5-51/IGLV3-1/IGHV3-21/IGKV2D-28/IGLV2-11/IGLV2-14/IGHG3/IGHV3-72/IGHV1-45/IGLV1-47/IGHV3-23/IGHV1-24/IGKV1-16/IGHV2-5/IGHV2-26/IGHV4-59/IGHV4-39/IGKV3-20/IGKV1-17/IGKV3-15/IGHV3-11/IGHV3-20/IGLC2/IGHM/IGHD/IGKV2-…	106
GO:0002920	regulation of humoral immune response	69/804	124/16713	4.02237e-58	1.32014e-55	1.14546e-55	IGKV2-30/IGLV3-27/IGLV7-43/IGLV1-40/IGHG4/IGLV3-21/IGKV2D-30/IGHV3-7/IGLV3-19/IGHG2/IGLV1-51/IGHV3-53/IGLV2-23/IGLV3-25/IGLV3-1/IGKV2D-28/IGLV2-11/IGLV2-14/IGHG3/IGLV1-47/IGHV3-23/IGKV1-16/IGHV2-5/IGHV4-59/IGHV4-39/IGKV3-20/IGKV1-17/IGKV3-15/IGHV3-11/IGLC2/IGKV2-28/IGLV1-44/IGHV4-34/IGLV6-57/IGHV1-69/IGHV3-13/IGKV3D-20/IGKV4-1/IGHV3-48/IGHV3-30/IGLC3/IGKV1-12/IGLC7/IGHG1/IGHV3-33/IGLC6/IGKV3D-11/…	69
GO:0050853	B cell receptor signaling pathway	64/804	111/16713	2.57169e-55	7.91278e-53	6.86575e-53	IGHV3-49/IGHV3-15/IGHG4/IGHV3-7/IGHV3-66/IGHV3-74/IGHV1-18/IGHG2/IGHV3-73/IGHV3-53/IGHV1-58/IGHV5-51/IGHV3-21/IGHG3/IGHV3-72/IGHV1-45/IGHV3-23/IGHV1-24/IGHV2-5/IGHV2-26/IGHV4-59/IGHV4-39/IGHV3-11/IGHV3-20/IGLC2/IGHM/IGHD/IGHV4-34/IGHV1-69/IGHV3-43/IGHV4-28/IGHV3-64/IGHV3-13/IGHV3-48/IGHV3-30/IGHV4-61/IGLC3/IGHV1-3/IGLC7/IGHG1/CD79A/IGHV3-33/IGLC6/IGHV4-31/IGHE/CD19/PLCG2/CD22/IGHV6-1/IGHV1OR15-1/…	64
GO:0038094	Fc-gamma receptor signaling pathway	69/804	135/16713	1.02563e-54	2.97012e-52	2.57711e-52	IGKV2-30/IGLV3-27/IGLV7-43/IGLV1-40/IGHG4/IGLV3-21/IGKV2D-30/IGHV3-7/IGLV3-19/IGHG2/IGLV1-51/IGHV3-53/IGLV2-23/IGLV3-25/IGLV3-1/IGKV2D-28/IGLV2-11/IGLV2-14/IGHG3/IGLV1-47/IGHV3-23/IGKV1-16/IGHV2-5/IGHV4-59/IGHV4-39/IGKV3-20/IGKV1-17/IGKV3-15/IGHV3-11/IGLC2/IGKV2-28/IGLV1-44/IGHV4-34/IGLV6-57/IGHV1-69/IGHV3-13/IGKV3D-20/IGKV4-1/IGHV3-48/IGHV3-30/IGLC3/IGKV1-12/IGLC7/IGHG1/IGHV3-33/IGLC6/IGKV3D-11/…	69
GO:0002433	immune response-regulating cell surface receptor signaling pathway involved in phagocytosis	68/804	132/16713	3.11049e-54	8.05945e-52	6.99301e-52	IGKV2-30/IGLV3-27/IGLV7-43/IGLV1-40/IGHG4/IGLV3-21/IGKV2D-30/IGHV3-7/IGLV3-19/IGHG2/IGLV1-51/IGHV3-53/IGLV2-23/IGLV3-25/IGLV3-1/IGKV2D-28/IGLV2-11/IGLV2-14/IGHG3/IGLV1-47/IGHV3-23/IGKV1-16/IGHV2-5/IGHV4-59/IGHV4-39/IGKV3-20/IGKV1-17/IGKV3-15/IGHV3-11/IGLC2/IGKV2-28/IGLV1-44/IGHV4-34/IGLV6-57/IGHV1-69/IGHV3-13/IGKV3D-20/IGKV4-1/IGHV3-48/IGHV3-30/IGLC3/IGKV1-12/IGLC7/IGHG1/IGHV3-33/IGLC6/IGKV3D-11/…	68
GO:0038096	Fc-gamma receptor signaling pathway involved in phagocytosis	68/804	132/16713	3.11049e-54	8.05945e-52	6.99301e-52	IGKV2-30/IGLV3-27/IGLV7-43/IGLV1-40/IGHG4/IGLV3-21/IGKV2D-30/IGHV3-7/IGLV3-19/IGHG2/IGLV1-51/IGHV3-53/IGLV2-23/IGLV3-25/IGLV3-1/IGKV2D-28/IGLV2-11/IGLV2-14/IGHG3/IGLV1-47/IGHV3-23/IGKV1-16/IGHV2-5/IGHV4-59/IGHV4-39/IGKV3-20/IGKV1-17/IGKV3-15/IGHV3-11/IGLC2/IGKV2-28/IGLV1-44/IGHV4-34/IGLV6-57/IGHV1-69/IGHV3-13/IGKV3D-20/IGKV4-1/IGHV3-48/IGHV3-30/IGLC3/IGKV1-12/IGLC7/IGHG1/IGHV3-33/IGLC6/IGKV3D-11/…	68
GO:0006910	phagocytosis, recognition	51/804	67/16713	7.20117e-54	1.71999e-51	1.4924e-51	IGHV3-49/IGHV3-15/IGHG4/IGHV3-7/IGHV3-66/IGHV3-74/IGHV1-18/IGHG2/IGHV3-73/IGHV3-53/IGHV1-58/IGHV5-51/IGHV3-21/IGHG3/IGHV3-72/IGHV1-45/IGHV3-23/IGHV1-24/IGHV2-5/IGHV2-26/IGHV4-59/IGHV4-39/IGHV3-11/IGHV3-20/IGLC2/IGHM/IGHD/IGHV4-34/IGHV1-69/IGHV3-43/IGHV4-28/IGHV3-64/IGHV3-13/IGHV3-48/IGHV3-30/IGHV4-61/IGLC3/IGHV1-3/IGLC7/IGHG1/IGHV3-33/IGLC6/IGHV4-31/IGHE/IGHV6-1/IGHV1OR15-1/IGHV2-70/IGLL1/IGHA2/C…	51
GO:0002431	Fc receptor mediated stimulatory signaling pathway	69/804	138/16713	7.33697e-54	1.71999e-51	1.4924e-51	IGKV2-30/IGLV3-27/IGLV7-43/IGLV1-40/IGHG4/IGLV3-21/IGKV2D-30/IGHV3-7/IGLV3-19/IGHG2/IGLV1-51/IGHV3-53/IGLV2-23/IGLV3-25/IGLV3-1/IGKV2D-28/IGLV2-11/IGLV2-14/IGHG3/IGLV1-47/IGHV3-23/IGKV1-16/IGHV2-5/IGHV4-59/IGHV4-39/IGKV3-20/IGKV1-17/IGKV3-15/IGHV3-11/IGLC2/IGKV2-28/IGLV1-44/IGHV4-34/IGLV6-57/IGHV1-69/IGHV3-13/IGKV3D-20/IGKV4-1/IGHV3-48/IGHV3-30/IGLC3/IGKV1-12/IGLC7/IGHG1/IGHV3-33/IGLC6/IGKV3D-11/…	69
GO:0002377	immunoglobulin production	75/804	177/16713	7.82471e-52	1.75096e-49	1.51927e-49	IGKV2-24/IGKV2-30/IGLV3-27/IGLV7-43/IGLV7-46/IGLV1-40/IGLV4-69/IGLV3-21/IGKV2D-30/IGLV8-61/IGKV2D-29/IGLV5-45/IGLV3-19/IGLV1-51/IGLV2-23/IGLV3-9/IGLV3-25/IGLV3-1/IGLV10-54/IGKV2D-28/IGLV2-11/IGLV2-14/IGLV3-10/IGKV6-21/IGKV1-27/IGLV1-47/IGLV3-16/IGLV1-36/IGKV1-16/IGKV6D-21/IGLV2-18/IGLV9-49/IGLV4-60/IGKV3-20/IGKV1-17/IGKV3-15/IGKV2-28/IGLV1-44/IGKV1-9/IGLV3-12/IGLV6-57/IGKV3D-20/IGKV4-1/VPREB3/IGK…	75
GO:0006911	phagocytosis, engulfment	59/804	101/16713	1.62255e-51	3.47296e-49	3.01341e-49	IGHV3-49/IGHV3-15/IGHG4/IGHV3-7/IGHV3-66/IGHV3-74/IGHV1-18/IGHG2/IGHV3-73/IGHV3-53/IGHV1-58/IGHV5-51/IGHV3-21/IGHG3/IGHV3-72/IGHV1-45/IGHV3-23/IGHV1-24/IGHV2-5/IGHV2-26/IGHV4-59/IGHV4-39/IGHV3-11/IGHV3-20/IGLC2/IGHM/IGHD/IGHV4-34/IGHV1-69/IGHV3-43/IGHV4-28/IGHV3-64/IGHV3-13/IGHV3-48/IGHV3-30/IGHV4-61/IGLC3/IGHV1-3/IGLC7/IGHG1/IGHV3-33/IGLC6/IGHV4-31/IGHE/PPARG/AIF1/IGHV6-1/IGHV1OR15-1/IGHV2-70/IG…	59
GO:0050871	positive regulation of B cell activation	62/804	121/16713	2.59847e-49	5.33011e-47	4.62482e-47	IGHV3-49/IGHV3-15/IGHG4/IGHV3-7/IGHV3-66/IGHV3-74/IGHV1-18/IGHG2/IGHV3-73/IGHV3-53/IGHV1-58/IGHV5-51/IGHV3-21/CD27/IGHG3/IGHV3-72/IGHV1-45/IGHV3-23/IGHV1-24/IGHV2-5/IGHV2-26/IGHV4-59/IGHV4-39/IGHV3-11/IGHV3-20/IGLC2/IGHM/IGHD/IGHV4-34/IGHV1-69/IGHV3-43/IGHV4-28/IGHV3-64/IGHV3-13/IGHV3-48/IGHV3-30/IGHV4-61/IGLC3/IGHV1-3/IGLC7/IGHG1/IGHV3-33/IGLC6/IGHV4-31/IGHE/IGHV6-1/IGHV1OR15-1/TNFRSF13C/IGHV2-7…	62
GO:0099024	plasma membrane invagination	59/804	110/16713	1.65049e-48	3.25015e-46	2.82008e-46	IGHV3-49/IGHV3-15/IGHG4/IGHV3-7/IGHV3-66/IGHV3-74/IGHV1-18/IGHG2/IGHV3-73/IGHV3-53/IGHV1-58/IGHV5-51/IGHV3-21/IGHG3/IGHV3-72/IGHV1-45/IGHV3-23/IGHV1-24/IGHV2-5/IGHV2-26/IGHV4-59/IGHV4-39/IGHV3-11/IGHV3-20/IGLC2/IGHM/IGHD/IGHV4-34/IGHV1-69/IGHV3-43/IGHV4-28/IGHV3-64/IGHV3-13/IGHV3-48/IGHV3-30/IGHV4-61/IGLC3/IGHV1-3/IGLC7/IGHG1/IGHV3-33/IGLC6/IGHV4-31/IGHE/PPARG/AIF1/IGHV6-1/IGHV1OR15-1/IGHV2-70/IG…	59
GO:0050864	regulation of B cell activation	69/804	163/16713	1.09465e-47	2.07267e-45	1.79841e-45	IGHV3-49/IGHV3-15/IGHG4/IGHV3-7/IGHV3-66/IGHV3-74/IGHV1-18/IGHG2/IGHV3-73/IGHV3-53/IGHV1-58/IGHV5-51/IGHV3-21/CD27/IGHG3/IGHV3-72/IGHV1-45/IGHV3-23/IGHV1-24/IGHV2-5/IGHV2-26/IGHV4-59/IGHV4-39/IGHV3-11/IGHV3-20/IGLC2/IGHM/IGHD/IGHV4-34/IGHV1-69/IGHV3-43/IGHV4-28/IGHV3-64/IGHV3-13/IGHV3-48/IGHV3-30/IGHV4-61/IGLC3/IGHV1-3/IGLC7/IGHG1/IGHV3-33/IGLC6/IGHV4-31/IGHE/CD19/CD22/IGHV6-1/IGHV1OR15-1/TNFRSF1…	69
GO:0002440	production of molecular mediator of immune response	85/804	267/16713	7.49526e-47	1.36664e-44	1.1858e-44	IGKV2-24/IGKV2-30/IGLV3-27/IGLV7-43/IGLV7-46/IGLV1-40/IGLV4-69/IGLV3-21/IGKV2D-30/IGLV8-61/IGKV2D-29/IGLV5-45/IGLV3-19/IGLV1-51/IGLV2-23/IGLV3-9/IGLV3-25/IGLV3-1/IGLV10-54/IGKV2D-28/IGLV2-11/IGLV2-14/IGLV3-10/IGKV6-21/IGKV1-27/IGLV1-47/IGLV3-16/IGLV1-36/IGKV1-16/IGKV6D-21/IGLV2-18/IGLV9-49/IGLV4-60/IGKV3-20/IGKV1-17/IGKV3-15/IGKV2-28/IGLV1-44/IGKV1-9/IGLV3-12/IGLV6-57/IGKV3D-20/IGKV4-1/VPREB3/IGK…	85
GO:0010324	membrane invagination	59/804	118/16713	3.79567e-46	6.67361e-44	5.79054e-44	IGHV3-49/IGHV3-15/IGHG4/IGHV3-7/IGHV3-66/IGHV3-74/IGHV1-18/IGHG2/IGHV3-73/IGHV3-53/IGHV1-58/IGHV5-51/IGHV3-21/IGHG3/IGHV3-72/IGHV1-45/IGHV3-23/IGHV1-24/IGHV2-5/IGHV2-26/IGHV4-59/IGHV4-39/IGHV3-11/IGHV3-20/IGLC2/IGHM/IGHD/IGHV4-34/IGHV1-69/IGHV3-43/IGHV4-28/IGHV3-64/IGHV3-13/IGHV3-48/IGHV3-30/IGHV4-61/IGLC3/IGHV1-3/IGLC7/IGHG1/IGHV3-33/IGLC6/IGHV4-31/IGHE/PPARG/AIF1/IGHV6-1/IGHV1OR15-1/IGHV2-70/IG…	59
GO:0050867	positive regulation of cell activation	93/804	361/16713	1.6302e-42	2.76741e-40	2.40122e-40	IGHV3-49/IGHV3-15/IGHG4/IGHV3-7/IGHV3-66/IGHV3-74/IGHV1-18/IGHG2/IGHV3-73/IGHV3-53/IGHV1-58/IGHV5-51/IGHV3-21/CD27/IGHG3/IGHV3-72/IGHV1-45/IGHV3-23/IGHV1-24/IGHV2-5/IGHV2-26/IGHV4-59/IGHV4-39/IGHV3-11/IGHV3-20/IGLC2/IGHM/IGHD/IGHV4-34/IGHV1-69/IGHV3-43/IGHV4-28/IGHV3-64/IGHV3-13/IGHV3-48/IGHV3-30/IGHV4-61/IGLC3/IGHV1-3/IGLC7/VCAM1/IGHG1/IGHV3-33/IGLC6/IGHV4-31/IGHE/AXL/HLA-DPB1/AIF1/HLA-DMB/HLA-D…	93
GO:0002696	positive regulation of leukocyte activation	91/804	350/16713	5.86357e-42	9.62212e-40	8.3489e-40	IGHV3-49/IGHV3-15/IGHG4/IGHV3-7/IGHV3-66/IGHV3-74/IGHV1-18/IGHG2/IGHV3-73/IGHV3-53/IGHV1-58/IGHV5-51/IGHV3-21/CD27/IGHG3/IGHV3-72/IGHV1-45/IGHV3-23/IGHV1-24/IGHV2-5/IGHV2-26/IGHV4-59/IGHV4-39/IGHV3-11/IGHV3-20/IGLC2/IGHM/IGHD/IGHV4-34/IGHV1-69/IGHV3-43/IGHV4-28/IGHV3-64/IGHV3-13/IGHV3-48/IGHV3-30/IGHV4-61/IGLC3/IGHV1-3/IGLC7/VCAM1/IGHG1/IGHV3-33/IGLC6/IGHV4-31/IGHE/AXL/HLA-DPB1/AIF1/HLA-DMB/HLA-D…	91
GO:0042113	B cell activation	82/804	286/16713	2.53783e-41	4.03024e-39	3.49695e-39	IGHV3-49/IGHV3-15/IGHG4/IGHV3-7/IGHV3-66/IGHV3-74/IGHV1-18/IGHG2/IGHV3-73/IGHV3-53/IGHV1-58/IGHV5-51/IGHV3-21/CD27/IGHG3/IGHV3-72/IGHV1-45/IGHV3-23/IGHV1-24/IGHV2-5/IGHV2-26/IGHV4-59/IGHV4-39/IGHV3-11/IGHV3-20/IGLC2/IGHM/IGHD/IGHV4-34/IGHV1-69/IGHV3-43/IGHV4-28/IGHV3-64/IGHV3-13/IGHV3-48/IGHV3-30/IGHV4-61/IGLC3/IGHV1-3/IGLC7/VCAM1/IGHG1/CD79A/IGHV3-33/IGLC6/IGHV4-31/IGHE/CD19/PLCG2/CD22/FLT3/IGHV…	82
GO:0051251	positive regulation of lymphocyte activation	85/804	309/16713	2.83188e-41	4.35667e-39	3.78019e-39	IGHV3-49/IGHV3-15/IGHG4/IGHV3-7/IGHV3-66/IGHV3-74/IGHV1-18/IGHG2/IGHV3-73/IGHV3-53/IGHV1-58/IGHV5-51/IGHV3-21/CD27/IGHG3/IGHV3-72/IGHV1-45/IGHV3-23/IGHV1-24/IGHV2-5/IGHV2-26/IGHV4-59/IGHV4-39/IGHV3-11/IGHV3-20/IGLC2/IGHM/IGHD/IGHV4-34/IGHV1-69/IGHV3-43/IGHV4-28/IGHV3-64/IGHV3-13/IGHV3-48/IGHV3-30/IGHV4-61/IGLC3/IGHV1-3/IGLC7/VCAM1/IGHG1/IGHV3-33/IGLC6/IGHV4-31/IGHE/AXL/HLA-DPB1/AIF1/HLA-DMB/HLA-D…	85
GO:0050900	leukocyte migration	104/804	467/16713	2.95702e-41	4.41134e-39	3.82762e-39	IGKV2-30/IGLV3-27/IGLV7-43/IGLV1-40/IGLV3-21/IGKV2D-30/IGHV3-7/IGLV3-19/IGLV1-51/IGHV3-53/IGLV2-23/IGLV3-25/IGLV3-1/IGKV2D-28/IGLV2-11/IGLV2-14/IGLV1-47/IGHV3-23/IGKV1-16/IGHV2-5/IGHV4-59/IGHV4-39/IGKV3-20/IGKV1-17/IGKV3-15/IGHV3-11/IGLC2/IGHM/IGKV2-28/IGLV1-44/IGHV4-34/IGLV6-57/IGHV1-69/IGHV3-13/IGKV3D-20/IGKV4-1/IGHV3-48/IGHV3-30/IGLC3/VPREB3/IGKV1-12/IGLC7/HMOX1/VCAM1/IGHV3-33/IGLC6/IGKV3D-11/…	104
GO:0002697	regulation of immune effector process	100/804	433/16713	3.83128e-41	5.54746e-39	4.81341e-39	IGKV2-30/IGLV3-27/IGLV7-43/IGLV1-40/IGHG4/IGLV3-21/IGKV2D-30/IGHV3-7/IGLV3-19/IGHG2/IGLV1-51/IGHV3-53/IGLV2-23/IGLV3-25/IGLV3-1/IGKV2D-28/IGLV2-11/IGLV2-14/IGHG3/IGLV1-47/IGHV3-23/IGKV1-16/IGHV2-5/IGHV4-59/IGHV4-39/IGKV3-20/IGKV1-17/IGKV3-15/IGHV3-11/IGLC2/IGKV2-28/IGLV1-44/IGHV4-34/IGLV6-57/IGHV1-69/IGHV3-13/IGKV3D-20/IGKV4-1/IGHV3-48/IGHV3-30/IGLC3/IGKV1-12/IGLC7/HMOX1/IGHG1/IGHV3-33/IGLC6/IGKV…	100
GO:0051249	regulation of lymphocyte activation	102/804	455/16713	9.91535e-41	1.39467e-38	1.21012e-38	IGHV3-49/IGHV3-15/IGHG4/IGHV3-7/IGHV3-66/IGHV3-74/IGHV1-18/IGHG2/IGHV3-73/IGHV3-53/IGHV1-58/IGHV5-51/IGHV3-21/CD27/IGHG3/IGHV3-72/IGHV1-45/IGHV3-23/IGHV1-24/IGHV2-5/IGHV2-26/IGHV4-59/IGHV4-39/IGHV3-11/IGHV3-20/IGLC2/IGHM/IGHD/IGHV4-34/IGHV1-69/IGHV3-43/IGHV4-28/IGHV3-64/IGHV3-13/IGHV3-48/IGHV3-30/IGHV4-61/IGLC3/IGHV1-3/IGLC7/VCAM1/IGHG1/IGHV3-33/IGLC6/IGHV4-31/IGHE/AXL/CD19/HLA-DOA/HLA-DPB1/DTX1/…	102
GO:0038093	Fc receptor signaling pathway	72/804	232/16713	6.68751e-39	9.14517e-37	7.93506e-37	IGKV2-30/IGLV3-27/IGLV7-43/IGLV1-40/IGHG4/IGLV3-21/IGKV2D-30/IGHV3-7/IGLV3-19/IGHG2/IGLV1-51/IGHV3-53/IGLV2-23/IGLV3-25/IGLV3-1/IGKV2D-28/IGLV2-11/IGLV2-14/IGHG3/IGLV1-47/IGHV3-23/IGKV1-16/IGHV2-5/IGHV4-59/IGHV4-39/IGKV3-20/IGKV1-17/IGKV3-15/IGHV3-11/IGLC2/IGKV2-28/IGLV1-44/IGHV4-34/IGLV6-57/IGHV1-69/IGHV3-13/IGKV3D-20/IGKV4-1/IGHV3-48/IGHV3-30/IGLC3/IGKV1-12/IGLC7/IGHG1/IGHV3-33/IGLC6/IGKV3D-11/…	72
GO:0006898	receptor-mediated endocytosis	79/804	301/16713	8.90505e-37	1.18485e-34	1.02807e-34	IGKV2-30/IGLV3-27/IGLV7-43/IGLV1-40/IGLV3-21/IGKV2D-30/IGHV3-7/IGLV3-19/IGLV1-51/IGHV3-53/IGLV2-23/IGLV3-25/IGLV3-1/IGKV2D-28/IGLV2-11/IGLV2-14/IGLV1-47/IGHV3-23/IGKV1-16/IGHV2-5/IGHV4-59/IGHV4-39/IGKV3-20/IGKV1-17/IGKV3-15/IGHV3-11/IGLC2/IGKV2-28/IGLV1-44/IGHV4-34/IGLV6-57/IGHV1-69/IGHV3-13/IGKV3D-20/IGKV4-1/IGHV3-48/IGHV3-30/IGLC3/IGKV1-12/IGLC7/APOC1/IGHV3-33/IGLC6/IGKV3D-11/IGKV2-29/FOLR2/APO…	79
GO:0050851	antigen receptor-mediated signaling pathway	75/804	287/16713	8.42702e-35	1.09174e-32	9.47282e-33	IGHV3-49/IGHV3-15/IGHG4/IGHV3-7/IGHV3-66/IGHV3-74/IGHV1-18/IGHG2/IGHV3-73/IGHV3-53/IGHV1-58/IGHV5-51/IGHV3-21/IGHG3/IGHV3-72/IGHV1-45/IGHV3-23/IGHV1-24/IGHV2-5/IGHV2-26/IGHV4-59/IGHV4-39/IGHV3-11/IGHV3-20/IGLC2/IGHM/IGHD/IGHV4-34/IGHV1-69/IGHV3-43/IGHV4-28/IGHV3-64/IGHV3-13/IGHV3-48/IGHV3-30/IGHV4-61/IGLC3/IGHV1-3/IGLC7/IGHG1/CD79A/IGHV3-33/IGLC6/IGHV4-31/IGHE/CD19/HLA-DPB1/PLCG2/HLA-DRB1/CD22/HL…	75
GO:0038095	Fc-epsilon receptor signaling pathway	57/804	162/16713	2.70175e-34	3.41044e-32	2.95916e-32	IGKV2-30/IGLV3-27/IGLV7-43/IGLV1-40/IGLV3-21/IGKV2D-30/IGHV3-7/IGLV3-19/IGLV1-51/IGHV3-53/IGLV2-23/IGLV3-25/IGLV3-1/IGKV2D-28/IGLV2-11/IGLV2-14/IGLV1-47/IGHV3-23/IGKV1-16/IGHV2-5/IGHV4-59/IGHV4-39/IGKV3-20/IGKV1-17/IGKV3-15/IGHV3-11/IGLC2/IGKV2-28/IGLV1-44/IGHV4-34/IGLV6-57/IGHV1-69/IGHV3-13/IGKV3D-20/IGKV4-1/IGHV3-48/IGHV3-30/IGLC3/IGKV1-12/IGLC7/IGHV3-33/IGLC6/IGKV3D-11/IGHE/IGKV2-29/PLCG2/IGKV…	57
GO:0008037	cell recognition	58/804	197/16713	4.12015e-30	5.07087e-28	4.39988e-28	IGHV3-49/IGHV3-15/IGHG4/IGHV3-7/IGHV3-66/IGHV3-74/IGHV1-18/IGHG2/IGHV3-73/IGHV3-53/IGHV1-58/IGHV5-51/IGHV3-21/IGHG3/IGHV3-72/IGHV1-45/IGHV3-23/IGHV1-24/IGHV2-5/IGHV2-26/IGHV4-59/IGHV4-39/IGHV3-11/IGHV3-20/IGLC2/IGHM/IGHD/IGHV4-34/IGHV1-69/IGHV3-43/IGHV4-28/IGHV3-64/IGHV3-13/IGHV3-48/IGHV3-30/IGHV4-61/IGLC3/IGHV1-3/IGLC7/IGHG1/IGHV3-33/IGLC6/IGHV4-31/IGHE/FOLR2/NRP1/IGHV6-1/IGHV1OR15-1/IGHV2-70/IG…	58
GO:0042742	defense response to bacterium	67/804	280/16713	1.11598e-28	1.33999e-26	1.16268e-26	IGHV3-49/IGHV3-15/IGHG4/IGHV3-7/IGHV3-66/IGHV3-74/IGHV1-18/IGHG2/IGHV3-73/IGHV3-53/IGHV1-58/IGHV5-51/IGHV3-21/IGHG3/IGHV3-72/IGHV1-45/IGHV3-23/IGHV1-24/IGHV2-5/IGHV2-26/IGHV4-59/IGHV4-39/IGKV3-20/IGHV3-11/IGHV3-20/IGLC2/IGHM/IGHD/IGHV4-34/IGHV1-69/IGHV3-43/IGHV4-28/IGHV3-64/IGHV3-13/IGHV3-48/IGHV3-30/IGHV4-61/IGLC3/IGHV1-3/IGLC7/IGHG1/IGHV3-33/IGLC6/IGHV4-31/IGHE/MPEG1/IGHV6-1/IRF8/IGHV1OR15-1/IG…	67
GO:0070661	leukocyte proliferation	46/804	293/16713	1.11779e-12	1.31021e-10	1.13684e-10	VCAM1/CD79A/CD19/HLA-DPB1/WNT4/AIF1/CD22/HLA-DMB/HLA-DPA1/FLT3/EBI3/VSIG4/CCL8/CSF1R/TNFRSF13C/LST1/FCGR2B/CD38/PDCD1LG2/TYROBP/CD40/CLCF1/CD74/PRKCD/CD209/KITLG/GPNMB/CD4/PLA2G2D/SYK/TNFSF8/GPR183/SASH3/GSTP1/FCRL3/TNFRSF4/LILRB1/IL18/CD24/HHEX/LILRB2/TCIRG1/F2RL1/HAVCR2/CD81/MZB1	46
GO:0070663	regulation of leukocyte proliferation	38/804	217/16713	3.63249e-12	4.15878e-10	3.60848e-10	VCAM1/HLA-DPB1/AIF1/CD22/HLA-DMB/HLA-DPA1/EBI3/VSIG4/CCL8/TNFRSF13C/LST1/FCGR2B/CD38/PDCD1LG2/TYROBP/CD40/CLCF1/CD74/CD209/KITLG/GPNMB/CD4/PLA2G2D/SYK/TNFSF8/GPR183/SASH3/GSTP1/FCRL3/TNFRSF4/LILRB1/IL18/CD24/HHEX/LILRB2/HAVCR2/CD81/MZB1	38
GO:0050670	regulation of lymphocyte proliferation	34/804	203/16713	1.75017e-10	1.9582e-08	1.69909e-08	VCAM1/HLA-DPB1/AIF1/CD22/HLA-DMB/HLA-DPA1/EBI3/VSIG4/TNFRSF13C/LST1/FCGR2B/CD38/PDCD1LG2/TYROBP/CD40/CLCF1/CD74/CD209/GPNMB/CD4/PLA2G2D/SYK/TNFSF8/GPR183/SASH3/FCRL3/TNFRSF4/LILRB1/IL18/CD24/LILRB2/HAVCR2/CD81/MZB1	34
GO:0032944	regulation of mononuclear cell proliferation	34/804	204/16713	2.00587e-10	2.19442e-08	1.90405e-08	VCAM1/HLA-DPB1/AIF1/CD22/HLA-DMB/HLA-DPA1/EBI3/VSIG4/TNFRSF13C/LST1/FCGR2B/CD38/PDCD1LG2/TYROBP/CD40/CLCF1/CD74/CD209/GPNMB/CD4/PLA2G2D/SYK/TNFSF8/GPR183/SASH3/FCRL3/TNFRSF4/LILRB1/IL18/CD24/LILRB2/HAVCR2/CD81/MZB1	34
GO:0046651	lymphocyte proliferation	39/804	267/16713	5.38672e-10	5.76496e-08	5.00213e-08	VCAM1/CD79A/CD19/HLA-DPB1/WNT4/AIF1/CD22/HLA-DMB/HLA-DPA1/FLT3/EBI3/VSIG4/TNFRSF13C/LST1/FCGR2B/CD38/PDCD1LG2/TYROBP/CD40/CLCF1/CD74/PRKCD/CD209/GPNMB/CD4/PLA2G2D/SYK/TNFSF8/GPR183/SASH3/FCRL3/TNFRSF4/LILRB1/IL18/CD24/LILRB2/HAVCR2/CD81/MZB1	39
GO:0032943	mononuclear cell proliferation	39/804	269/16713	6.72547e-10	7.04458e-08	6.11242e-08	VCAM1/CD79A/CD19/HLA-DPB1/WNT4/AIF1/CD22/HLA-DMB/HLA-DPA1/FLT3/EBI3/VSIG4/TNFRSF13C/LST1/FCGR2B/CD38/PDCD1LG2/TYROBP/CD40/CLCF1/CD74/PRKCD/CD209/GPNMB/CD4/PLA2G2D/SYK/TNFSF8/GPR183/SASH3/FCRL3/TNFRSF4/LILRB1/IL18/CD24/LILRB2/HAVCR2/CD81/MZB1	39
GO:0002683	negative regulation of immune system process	49/804	403/16713	2.17734e-09	2.23314e-07	1.93764e-07	HMOX1/A2M/AXL/HLA-DOA/DTX1/PPARG/CD22/C1QC/VSIG4/DLL1/CXCL12/CD68/TMEM176B/LST1/ADORA1/CCL25/MDK/TAPBPL/MILR1/FCGR2B/PTPRJ/PDCD1LG2/TYROBP/SLAMF8/TMEM176A/SERPING1/CD74/CD84/FBXW7/MAFB/CCL2/FCRLB/KITLG/FCER1G/GPNMB/CD300LF/PLA2G2D/STAP1/CEACAM1/ABR/CR1/PTGER4/FCRL3/LILRB1/MERTK/HLA-DOB/LILRB2/HAVCR2/TBX21	49
GO:0030098	lymphocyte differentiation	44/804	346/16713	3.68714e-09	3.70445e-07	3.21427e-07	CD27/VCAM1/CD79A/AXL/CD19/HLA-DOA/PLCG2/DTX1/WNT4/FLT3/DLL1/BLNK/MDK/FCGR2B/ITFG2/PTPRJ/SLAMF8/EGR3/CLCF1/CD74/MAFB/SPI1/FCER1G/CD4/PLA2G2D/SYK/TNFSF8/GPR183/TNFRSF18/SASH3/CR1/PTGER4/FCRL3/IL18/MERTK/HHEX/LILRB2/TCIRG1/WNT1/NLRP3/NFAM1/CD79B/TBX21/LCK	44
GO:0022407	regulation of cell-cell adhesion	47/804	388/16713	5.26158e-09	5.18055e-07	4.49505e-07	CD27/VCAM1/HLA-DPB1/DTX1/WNT4/AIF1/TRPV4/HLA-DMB/HLA-DPA1/EBI3/VSIG4/RGCC/CXCL12/TNFRSF13C/SWAP70/CCL25/PTAFR/MDK/FCGR2B/PDCD1LG2/MYO10/EGR3/CD74/PRKCD/CD209/CCL2/GPNMB/CD4/PLA2G2D/SYK/SIRPA/CEACAM1/SASH3/SRC/PRKCA/LILRB1/IL18/CD24/LILRB2/WNT1/MBP/NLRP3/DMTN/HAVCR2/CD81/TBX21/LCK	47
GO:0045785	positive regulation of cell adhesion	47/804	389/16713	5.71587e-09	5.5175e-07	4.78741e-07	CD27/VCAM1/HLA-DPB1/WNT4/AIF1/NRP1/HLA-DMB/HLA-DPA1/EBI3/CXCL12/TNFRSF13C/P2RY12/CCL25/PTAFR/MDK/CD36/PTPRJ/PDCD1LG2/MYO10/EGR3/UNC13D/CD74/CD209/NID1/CCL2/DOCK1/CD4/DYSF/SYK/CDH13/SIRPA/CCDC80/TNFRSF18/SASH3/SRC/PRKCA/LILRB1/IL18/CD24/LILRB2/EPHA1/ZFHX3/NLRP3/DMTN/HAVCR2/CD81/LCK	47
GO:0070665	positive regulation of leukocyte proliferation	25/804	137/16713	7.62355e-09	7.21745e-07	6.26242e-07	VCAM1/HLA-DPB1/AIF1/HLA-DMB/HLA-DPA1/EBI3/TNFRSF13C/CD38/PDCD1LG2/CD40/CLCF1/CD74/CD209/KITLG/CD4/SYK/GPR183/SASH3/FCRL3/TNFRSF4/IL18/CD24/LILRB2/HAVCR2/CD81	25
GO:0050671	positive regulation of lymphocyte proliferation	24/804	128/16713	8.70554e-09	8.0863e-07	7.01631e-07	VCAM1/HLA-DPB1/AIF1/HLA-DMB/HLA-DPA1/EBI3/TNFRSF13C/CD38/PDCD1LG2/CD40/CLCF1/CD74/CD209/CD4/SYK/GPR183/SASH3/FCRL3/TNFRSF4/IL18/CD24/LILRB2/HAVCR2/CD81	24
GO:0032946	positive regulation of mononuclear cell proliferation	24/804	129/16713	1.02172e-08	9.3147e-07	8.08216e-07	VCAM1/HLA-DPB1/AIF1/HLA-DMB/HLA-DPA1/EBI3/TNFRSF13C/CD38/PDCD1LG2/CD40/CLCF1/CD74/CD209/CD4/SYK/GPR183/SASH3/FCRL3/TNFRSF4/IL18/CD24/LILRB2/HAVCR2/CD81	24
GO:0050863	regulation of T cell activation	38/804	304/16713	6.83485e-08	6.11781e-06	5.30829e-06	CD27/VCAM1/HLA-DOA/HLA-DPB1/DTX1/AIF1/HLA-DMB/HLA-DPA1/EBI3/VSIG4/TNFRSF13C/MDK/FCGR2B/PDCD1LG2/EGR3/CD74/CD209/CCL2/GPNMB/CD4/PLA2G2D/SYK/TNFSF8/SIRPA/CEACAM1/TNFRSF18/SASH3/SRC/CR1/LILRB1/IL18/CD24/LILRB2/NLRP3/HAVCR2/CD81/TBX21/LCK	38
GO:1903037	regulation of leukocyte cell-cell adhesion	37/804	293/16713	7.80705e-08	6.86323e-06	5.95507e-06	CD27/VCAM1/HLA-DPB1/DTX1/AIF1/HLA-DMB/HLA-DPA1/EBI3/VSIG4/CXCL12/TNFRSF13C/CCL25/PTAFR/MDK/FCGR2B/PDCD1LG2/EGR3/CD74/CD209/CCL2/GPNMB/CD4/PLA2G2D/SYK/SIRPA/CEACAM1/SASH3/SRC/LILRB1/IL18/CD24/LILRB2/NLRP3/HAVCR2/CD81/TBX21/LCK	37
GO:0042110	T cell activation	49/804	452/16713	8.9268e-08	7.70993e-06	6.68974e-06	CD27/VCAM1/HLA-DOA/HLA-DPB1/DTX1/WNT4/AIF1/HLA-DMB/HLA-DPA1/EBI3/VSIG4/TNFRSF13C/MDK/FCGR2B/PDCD1LG2/CD1C/EGR3/CD74/CD209/MAFB/CCL2/FCER1G/GPNMB/CD4/PLA2G2D/SYK/TNFSF8/GPR183/SIRPA/CEACAM1/TNFRSF18/SASH3/SRC/CR1/PTGER4/TNFRSF4/LILRB1/IL18/CD24/KIF13B/LILRB2/TCIRG1/WNT1/NLRP3/F2RL1/HAVCR2/CD81/TBX21/LCK	49
GO:0019886	antigen processing and presentation of exogenous peptide antigen via MHC class II	19/804	96/16713	1.25522e-07	1.06542e-05	9.24442e-06	HLA-DOA/HLA-DPB1/HLA-DRB1/HLA-DMB/HLA-DPA1/HLA-DQA1/HLA-DRB5/HLA-DRA/HLA-DMA/HLA-DQB1/FCGR2B/CD74/RILP/FCER1G/LGMN/KIF26A/CTSL/HLA-DOB/CTSD	19
GO:0070374	positive regulation of ERK1 and ERK2 cascade	28/804	193/16713	1.70854e-07	1.42561e-05	1.23697e-05	APOE/TRPV4/SCIMP/LRP1/NRP1/FLT3/ARRB1/CCL8/CSF1R/CCL25/CD36/CD74/CCL13/SPRY2/FBXW7/CCL2/MFHAS1/GPNMB/CD4/PDGFC/GPR183/SRC/CASR/PRKCA/AKAP12/JUN/F2RL1/HAVCR2	28
GO:0002495	antigen processing and presentation of peptide antigen via MHC class II	19/804	98/16713	1.76832e-07	1.45091e-05	1.25892e-05	HLA-DOA/HLA-DPB1/HLA-DRB1/HLA-DMB/HLA-DPA1/HLA-DQA1/HLA-DRB5/HLA-DRA/HLA-DMA/HLA-DQB1/FCGR2B/CD74/RILP/FCER1G/LGMN/KIF26A/CTSL/HLA-DOB/CTSD	19
GO:0070371	ERK1 and ERK2 cascade	36/804	291/16713	1.96092e-07	1.58256e-05	1.37315e-05	APOE/TRPV4/SCIMP/LRP1/NRP1/FLT3/ARRB1/CCL8/CSF1R/CCL25/CD36/CD74/CCL13/SPRY2/FBXW7/CCL2/CTSH/MFHAS1/GPNMB/CD4/SYK/PDGFC/GPR183/SIRPA/CEACAM1/SRC/CASR/PRKCA/ERRFI1/AKAP12/PTGER4/GSTP1/DUSP6/JUN/F2RL1/HAVCR2	36
GO:0002504	antigen processing and presentation of peptide or polysaccharide antigen via MHC class II	19/804	99/16713	2.09118e-07	1.66047e-05	1.44075e-05	HLA-DOA/HLA-DPB1/HLA-DRB1/HLA-DMB/HLA-DPA1/HLA-DQA1/HLA-DRB5/HLA-DRA/HLA-DMA/HLA-DQB1/FCGR2B/CD74/RILP/FCER1G/LGMN/KIF26A/CTSL/HLA-DOB/CTSD	19
GO:0070372	regulation of ERK1 and ERK2 cascade	34/804	274/16713	3.97768e-07	3.10827e-05	2.69698e-05	APOE/TRPV4/SCIMP/LRP1/NRP1/FLT3/ARRB1/CCL8/CSF1R/CCL25/CD36/CD74/CCL13/SPRY2/FBXW7/CCL2/MFHAS1/GPNMB/CD4/SYK/PDGFC/GPR183/SIRPA/CEACAM1/SRC/CASR/PRKCA/ERRFI1/AKAP12/GSTP1/DUSP6/JUN/F2RL1/HAVCR2	34
GO:0050764	regulation of phagocytosis	18/804	94/16713	4.50929e-07	3.46863e-05	3.00965e-05	PPARG/LRP1/C3/CD36/FCGR2B/PTPRJ/HCK/CCL2/FCER1G/CD300LF/DYSF/SYK/SIRPA/STAP1/ABR/MERTK/CYBA/F2RL1	18
GO:0050766	positive regulation of phagocytosis	15/804	67/16713	4.98955e-07	3.77901e-05	3.27896e-05	PPARG/LRP1/C3/CD36/FCGR2B/PTPRJ/CCL2/FCER1G/CD300LF/SIRPA/STAP1/ABR/MERTK/CYBA/F2RL1	15
GO:0050663	cytokine secretion	30/804	229/16713	6.01299e-07	4.48514e-05	3.89166e-05	IGHD/AIF1/TRPV4/LRP1/CSF1R/RGCC/MDK/CD36/FCGR2B/CD34/CD14/DYSF/SYK/IRF3/IL17RC/TMEM106A/SRC/AKAP12/PTGER4/TMSB4X/TNFRSF4/LILRB1/LILRA2/LRRK2/TCIRG1/MBP/NLRP3/TLR10/F2RL1/HAVCR2	30
GO:0019882	antigen processing and presentation	29/804	219/16713	7.37551e-07	5.35627e-05	4.64752e-05	HLA-DOA/HLA-DPB1/HLA-DRB1/HLA-DMB/HLA-DPA1/HLA-DQA1/HLA-DRB5/CD68/HLA-DRA/HLA-DMA/HLA-DQB1/CD36/TAPBPL/FCGR2B/CD1C/CD74/CD209/RILP/CTSH/FCER1G/NCF4/RAB32/LGMN/KIF26A/CTSL/HLA-DOB/LILRB2/CTSD/CYBA	29
GO:0002699	positive regulation of immune effector process	28/804	207/16713	7.39846e-07	5.35627e-05	4.64752e-05	HMOX1/HLA-DMB/FCER2/C3/PTAFR/CD36/PTPRJ/TYROBP/CD1C/CD40/CLCF1/UNC13D/GPRC5B/CD74/CD84/FCER1G/SYK/STAP1/SASH3/TNFRSF4/LILRB1/IL18/FES/NLRP3/F2RL1/CD81/MZB1/TBX21	28
GO:0032103	positive regulation of response to external stimulus	49/804	487/16713	8.43849e-07	5.97985e-05	5.18859e-05	NUPR1/PLA2G7/PLCG2/AIF1/CMKLR1/TRPV4/LRP1/NRP1/CEBPA/SASH1/FABP4/CXCL12/SUCNR1/P2RY12/SWAP70/C3/MDK/HCK/GPRC5B/CD74/PRKCD/CD209/FCER1G/CREB3/DYSF/SYK/CDH13/IRF3/IL17RC/STAP1/SRC/CASR/PRKCA/CLEC10A/PTGER4/LPAR1/LY86/TMSB4X/LGMN/SCARF1/IL18/LILRA2/DSCAM/LRRK2/TLR10/CYBA/F2RL1/HAVCR2/CD81	49
GO:0001819	positive regulation of cytokine production	46/804	445/16713	8.66623e-07	5.97985e-05	5.18859e-05	IGHD/HMOX1/HLA-DPB1/PLCG2/AIF1/TRPV4/LRP1/HLA-DPA1/EBI3/CSF1R/IRF8/RGCC/TNFRSF13C/C3/PTAFR/MDK/CD36/PTPRJ/TYROBP/CD40/GPRC5B/CD74/CYP1B1/CD34/FCER1G/CD14/CD4/SYK/IRF3/IL17RC/SASH3/SRC/AKAP12/PTGER4/LILRB1/IL18/LILRA2/LRRK2/LILRB2/MBP/NLRP3/CYBA/F2RL1/NFAM1/HAVCR2/CD81	46
GO:0030888	regulation of B cell proliferation	14/804	61/16713	8.67068e-07	5.97985e-05	5.18859e-05	CD22/TNFRSF13C/FCGR2B/CD38/TYROBP/CD40/CLCF1/CD74/GPR183/SASH3/FCRL3/TNFRSF4/CD81/MZB1	14
GO:0002685	regulation of leukocyte migration	26/804	185/16713	8.74567e-07	5.97985e-05	5.18859e-05	HMOX1/PLA2G7/AIF1/CMKLR1/TRPV4/CCL8/CXCL12/P2RY12/ADORA1/SWAP70/CCL25/PTAFR/MDK/SLAMF8/CD74/CCL2/KITLG/CREB3/DYSF/STAP1/ABR/TNFRSF18/PTGER4/LGMN/F2RL1/CD81	26
GO:0050870	positive regulation of T cell activation	27/804	197/16713	8.95598e-07	6.03976e-05	5.24057e-05	CD27/VCAM1/HLA-DPB1/AIF1/HLA-DMB/HLA-DPA1/EBI3/TNFRSF13C/MDK/PDCD1LG2/EGR3/CD74/CD209/CCL2/CD4/SYK/SIRPA/SASH3/SRC/LILRB1/IL18/CD24/LILRB2/NLRP3/HAVCR2/CD81/LCK	27
GO:0097529	myeloid leukocyte migration	26/804	186/16713	9.71251e-07	6.46144e-05	5.60645e-05	PLA2G7/AIF1/CMKLR1/TRPV4/CCL8/CXCL12/P2RY12/SWAP70/CCL25/MDK/SLAMF8/CD74/CCL13/CCL2/HRH1/FCER1G/CREB3/DYSF/SYK/SIRPA/IL17RC/STAP1/PTGER4/LGMN/ITGA9/CD81	26
GO:1903039	positive regulation of leukocyte cell-cell adhesion	28/804	211/16713	1.09358e-06	7.17826e-05	6.22841e-05	CD27/VCAM1/HLA-DPB1/AIF1/HLA-DMB/HLA-DPA1/EBI3/TNFRSF13C/PTAFR/MDK/PDCD1LG2/EGR3/CD74/CD209/CCL2/CD4/SYK/SIRPA/SASH3/SRC/LILRB1/IL18/CD24/LILRB2/NLRP3/HAVCR2/CD81/LCK	28
GO:0007159	leukocyte cell-cell adhesion	37/804	326/16713	1.14159e-06	7.39477e-05	6.41628e-05	CD27/VCAM1/HLA-DPB1/DTX1/AIF1/HLA-DMB/HLA-DPA1/EBI3/VSIG4/CXCL12/TNFRSF13C/CCL25/PTAFR/MDK/FCGR2B/PDCD1LG2/EGR3/CD74/CD209/CCL2/GPNMB/CD4/PLA2G2D/SYK/SIRPA/CEACAM1/SASH3/SRC/LILRB1/IL18/CD24/LILRB2/NLRP3/HAVCR2/CD81/TBX21/LCK	37
GO:0060326	cell chemotaxis	33/804	276/16713	1.36589e-06	8.73286e-05	7.57731e-05	VCAM1/PLA2G7/AIF1/CMKLR1/TRPV4/CXCL16/NRP1/CCL8/CXCL12/SWAP70/CCL25/MDK/SLAMF8/CORO1B/EGR3/CD74/CCL13/PRKCD/CCL2/HRH1/FCER1G/CREB3/DYSF/SYK/GPR183/IL17RC/STAP1/LPAR1/GSTP1/TMSB4X/LGMN/F2RL1/ITGA9	33
GO:1902105	regulation of leukocyte differentiation	32/804	264/16713	1.46082e-06	9.22003e-05	8.00002e-05	CD27/AXL/HLA-DOA/DTX1/C1QC/TMEM176B/MDK/FCGR2B/TYROBP/SLAMF8/EGR3/TMEM176A/CD74/FBXW7/MAFB/KITLG/CD4/SYK/CEACAM1/TNFRSF18/SASH3/PRKCA/CR1/FCRL3/LILRB1/IL18/FES/LILRB2/JUN/NLRP3/NFAM1/TBX21	32
GO:0050715	positive regulation of cytokine secretion	21/804	134/16713	1.65596e-06	0.000103194	8.9539e-05	IGHD/AIF1/TRPV4/LRP1/CSF1R/RGCC/MDK/CD34/CD14/SYK/IRF3/IL17RC/SRC/AKAP12/PTGER4/LILRA2/LRRK2/MBP/NLRP3/F2RL1/HAVCR2	21
GO:0042102	positive regulation of T cell proliferation	17/804	93/16713	1.84831e-06	0.000112751	9.7832e-05	VCAM1/HLA-DPB1/AIF1/HLA-DMB/HLA-DPA1/EBI3/TNFRSF13C/PDCD1LG2/CD209/CD4/SYK/SASH3/IL18/CD24/LILRB2/HAVCR2/CD81	17
GO:0002886	regulation of myeloid leukocyte mediated immunity	13/804	56/16713	1.85514e-06	0.000112751	9.7832e-05	HMOX1/C3/PTAFR/FCGR2B/TYROBP/UNC13D/CD84/FCER1G/SYK/STAP1/ABR/FES/F2RL1	13
GO:0042100	B cell proliferation	17/804	95/16713	2.51101e-06	0.000150752	0.000130805	CD79A/CD19/CD22/TNFRSF13C/FCGR2B/CD38/TYROBP/CD40/CLCF1/CD74/PRKCD/GPR183/SASH3/FCRL3/TNFRSF4/CD81/MZB1	17
GO:0022409	positive regulation of cell-cell adhesion	30/804	246/16713	2.72893e-06	0.000161862	0.000140444	CD27/VCAM1/HLA-DPB1/AIF1/HLA-DMB/HLA-DPA1/EBI3/TNFRSF13C/PTAFR/MDK/PDCD1LG2/MYO10/EGR3/CD74/CD209/CCL2/CD4/SYK/SIRPA/SASH3/SRC/LILRB1/IL18/CD24/LILRB2/NLRP3/DMTN/HAVCR2/CD81/LCK	30
GO:0050855	regulation of B cell receptor signaling pathway	9/804	27/16713	2.82565e-06	0.000165603	0.00014369	CD19/CD22/FCGR2B/PAX5/CMTM3/STAP1/FCRL3/NFAM1/CD81	9
GO:0030183	B cell differentiation	20/804	128/16713	3.05508e-06	0.000176943	0.000153529	CD27/VCAM1/CD79A/CD19/PLCG2/FLT3/DLL1/BLNK/FCGR2B/ITFG2/PTPRJ/SLAMF8/CLCF1/SYK/GPR183/FCRL3/HHEX/TCIRG1/NFAM1/CD79B	20
GO:0002703	regulation of leukocyte mediated immunity	26/804	198/16713	3.20371e-06	0.000183394	0.000159127	HMOX1/FCER2/C3/PTAFR/FCGR2B/TYROBP/CD1C/CD40/CLCF1/UNC13D/CD84/FCER1G/SYK/STAP1/CEACAM1/ABR/SASH3/CR1/LILRB1/IL18/FES/NLRP3/F2RL1/HAVCR2/CD81/TBX21	26
GO:0042129	regulation of T cell proliferation	22/804	151/16713	3.28402e-06	0.00018583	0.000161241	VCAM1/HLA-DPB1/AIF1/HLA-DMB/HLA-DPA1/EBI3/VSIG4/TNFRSF13C/PDCD1LG2/CD209/GPNMB/CD4/PLA2G2D/SYK/TNFSF8/SASH3/LILRB1/IL18/CD24/LILRB2/HAVCR2/CD81	22
GO:0050921	positive regulation of chemotaxis	20/804	129/16713	3.45528e-06	0.0001933	0.000167722	PLA2G7/AIF1/CMKLR1/TRPV4/NRP1/CXCL12/SUCNR1/P2RY12/SWAP70/MDK/CD74/CREB3/DYSF/CDH13/CASR/LPAR1/TMSB4X/LGMN/DSCAM/F2RL1	20
GO:0050707	regulation of cytokine secretion	26/804	199/16713	3.52064e-06	0.000194704	0.00016894	IGHD/AIF1/TRPV4/LRP1/CSF1R/RGCC/MDK/FCGR2B/CD34/CD14/SYK/IRF3/IL17RC/SRC/AKAP12/PTGER4/TMSB4X/TNFRSF4/LILRB1/LILRA2/LRRK2/MBP/NLRP3/TLR10/F2RL1/HAVCR2	26
GO:0042119	neutrophil activation	47/804	483/16713	3.55948e-06	0.000194704	0.00016894	CTSB/ARSA/NPC2/CD68/CFP/SYNGR1/C3/SIGLEC9/PTAFR/CD36/FCGR2B/PTPRJ/TYROBP/UNC13D/PRKCD/A1BG/FUCA1/PSAP/CTSH/FCER1G/CD14/SYK/CAMP/SIRPA/HK3/GALNS/CEACAM1/ABR/ALDOC/CR1/GSTP1/TBC1D10C/FCGR2A/APAF1/FRMPD3/IL18/ATP8B4/LILRA2/CAP1/LILRB2/CTSD/TCIRG1/DOK3/CYBA/F2RL1/NFAM1/CTSZ	47
GO:0032640	tumor necrosis factor production	22/804	153/16713	4.09463e-06	0.000221515	0.000192204	AXL/PTAFR/CD36/PTPRJ/TYROBP/LILRA4/CD34/FCER1G/CD14/GPNMB/SYK/SIRPA/TMEM106A/SASH3/ERRFI1/AKAP12/GSTP1/LILRB1/LILRA2/LRRK2/CYBA/HAVCR2	22
GO:0071346	cellular response to interferon-gamma	23/804	165/16713	4.2599e-06	0.000227951	0.000197788	VCAM1/HLA-DPB1/PPARG/HLA-DRB1/AIF1/HLA-DPA1/CCL8/RAB20/IRF8/HLA-DQA1/HLA-DRB5/HLA-DRA/HLA-DQB1/CCL25/MRC1/PTAFR/HCK/CCL13/PRKCD/CCL2/CIITA/IRF3/SIRPA	23
GO:0036230	granulocyte activation	47/804	487/16713	4.45021e-06	0.000235574	0.000204402	CTSB/ARSA/NPC2/CD68/CFP/SYNGR1/C3/SIGLEC9/PTAFR/CD36/FCGR2B/PTPRJ/TYROBP/UNC13D/PRKCD/A1BG/FUCA1/PSAP/CTSH/FCER1G/CD14/SYK/CAMP/SIRPA/HK3/GALNS/CEACAM1/ABR/ALDOC/CR1/GSTP1/TBC1D10C/FCGR2A/APAF1/FRMPD3/IL18/ATP8B4/LILRA2/CAP1/LILRB2/CTSD/TCIRG1/DOK3/CYBA/F2RL1/NFAM1/CTSZ	47
GO:0042116	macrophage activation	16/804	89/16713	4.63549e-06	0.000242771	0.000210647	C1QA/AIF1/VSIG4/CEBPA/SUCNR1/FCGR2B/TYROBP/CD74/MFHAS1/DYSF/SYK/STAP1/TMEM106A/LRRK2/JUN/HAVCR2	16
GO:0042098	T cell proliferation	24/804	179/16713	5.2778e-06	0.000273501	0.000237311	VCAM1/HLA-DPB1/WNT4/AIF1/HLA-DMB/HLA-DPA1/EBI3/VSIG4/TNFRSF13C/PDCD1LG2/CD209/GPNMB/CD4/PLA2G2D/SYK/TNFSF8/SASH3/TNFRSF4/LILRB1/IL18/CD24/LILRB2/HAVCR2/CD81	24
GO:0055094	response to lipoprotein particle	9/804	29/16713	5.53569e-06	0.000283877	0.000246314	APOE/PPARG/CD68/CD36/FCER1G/SYK/CDH13/CASR/CD81	9
GO:0050920	regulation of chemotaxis	26/804	205/16713	6.10565e-06	0.000309877	0.000268874	PLA2G7/AIF1/CMKLR1/TRPV4/NRP1/CXCL12/SUCNR1/P2RY12/SWAP70/MDK/SLAMF8/CORO1B/CD74/CCL2/CREB3/DYSF/CDH13/GPR183/STAP1/CASR/LPAR1/GSTP1/TMSB4X/LGMN/DSCAM/F2RL1	26
GO:0043300	regulation of leukocyte degranulation	11/804	45/16713	6.73599e-06	0.00033838	0.000293605	HMOX1/PTAFR/FCGR2B/UNC13D/CD84/FCER1G/SYK/CEACAM1/ABR/FES/F2RL1	11
GO:0071706	tumor necrosis factor superfamily cytokine production	22/804	158/16713	6.97593e-06	0.000346894	0.000300992	AXL/PTAFR/CD36/PTPRJ/TYROBP/LILRA4/CD34/FCER1G/CD14/GPNMB/SYK/SIRPA/TMEM106A/SASH3/ERRFI1/AKAP12/GSTP1/LILRB1/LILRA2/LRRK2/CYBA/HAVCR2	22
GO:0034341	response to interferon-gamma	24/804	183/16713	7.7568e-06	0.000378087	0.000328057	VCAM1/HLA-DPB1/PPARG/HLA-DRB1/AIF1/CXCL16/HLA-DPA1/CCL8/RAB20/IRF8/HLA-DQA1/HLA-DRB5/HLA-DRA/HLA-DQB1/CCL25/MRC1/PTAFR/HCK/CCL13/PRKCD/CCL2/CIITA/IRF3/SIRPA	24
GO:0048002	antigen processing and presentation of peptide antigen	24/804	183/16713	7.7568e-06	0.000378087	0.000328057	HLA-DOA/HLA-DPB1/HLA-DRB1/HLA-DMB/HLA-DPA1/HLA-DQA1/HLA-DRB5/HLA-DRA/HLA-DMA/HLA-DQB1/CD36/TAPBPL/FCGR2B/CD74/CD209/RILP/FCER1G/NCF4/LGMN/KIF26A/CTSL/HLA-DOB/CTSD/CYBA	24
GO:0018108	peptidyl-tyrosine phosphorylation	37/804	354/16713	7.92095e-06	0.000382302	0.000331715	AXL/NRP1/FLT3/CSF1R/DDR1/ADORA1/CD36/PTPRJ/DLG4/EPHB6/CD40/CLCF1/HCK/GPRC5B/CD74/PRKCD/FBXW7/KITLG/CD4/SYK/CADM4/PDGFC/STAP1/TNFRSF18/SRC/ERRFI1/GH1/PPP2R5B/IL18/MERTK/CD24/FES/EPHA1/DMTN/UNC119/CD81/LCK	37
GO:0050730	regulation of peptidyl-tyrosine phosphorylation	29/804	247/16713	8.43171e-06	0.000403003	0.000349677	NRP1/FLT3/CSF1R/ADORA1/CD36/PTPRJ/DLG4/CD40/CLCF1/GPRC5B/CD74/PRKCD/FBXW7/KITLG/CD4/SYK/CADM4/PDGFC/STAP1/TNFRSF18/SRC/ERRFI1/GH1/PPP2R5B/IL18/CD24/DMTN/UNC119/CD81	29
GO:0050714	positive regulation of protein secretion	30/804	261/16713	9.05204e-06	0.000428492	0.000371793	IGHD/AIF1/TRPV4/LRP1/ARRB1/CSF1R/RGCC/TCF7L2/MDK/CD38/HCAR2/CD34/MYOM1/CD14/SYK/SYTL4/IRF3/IL17RC/SRC/CASR/AKAP12/PTGER4/TNFRSF4/LILRA2/LRRK2/GIPR/MBP/NLRP3/F2RL1/HAVCR2	30
GO:0018212	peptidyl-tyrosine modification	37/804	357/16713	9.59273e-06	0.000449762	0.000390249	AXL/NRP1/FLT3/CSF1R/DDR1/ADORA1/CD36/PTPRJ/DLG4/EPHB6/CD40/CLCF1/HCK/GPRC5B/CD74/PRKCD/FBXW7/KITLG/CD4/SYK/CADM4/PDGFC/STAP1/TNFRSF18/SRC/ERRFI1/GH1/PPP2R5B/IL18/MERTK/CD24/FES/EPHA1/DMTN/UNC119/CD81/LCK	37
GO:0071216	cellular response to biotic stimulus	27/804	223/16713	9.73168e-06	0.000451858	0.000392067	AXL/SASH1/IRF8/CD68/MRC1/PTAFR/CD36/FCGR2B/PDCD1LG2/HCK/CCL2/CD14/SYK/IRF3/SIRPA/STAP1/SRC/PRKCA/LY86/GSTP1/APAF1/LILRB1/IL18/LILRA2/LILRB2/NLRP3/HAVCR2	27
GO:0071674	mononuclear cell migration	14/804	74/16713	9.821e-06	0.000451858	0.000392067	PLA2G7/AIF1/CMKLR1/TRPV4/CCL8/CXCL12/CCL25/MDK/SLAMF8/CCL13/CCL2/CREB3/SIRPA/LGMN	14
GO:0071402	cellular response to lipoprotein particle stimulus	9/804	31/16713	1.02171e-05	0.000460744	0.000399777	APOE/PPARG/CD68/CD36/FCER1G/SYK/CDH13/CASR/CD81	9
GO:0001936	regulation of endothelial cell proliferation	21/804	150/16713	1.02949e-05	0.000460744	0.000399777	HMOX1/APOE/PPARG/ACVRL1/NRP1/RGCC/CXCL12/EGFL7/AKT3/MDK/EGR3/CCL2/VASH2/TNFSF12/DYSF/CDH13/NRP2/PRKCA/JUN/CYBA/VASH1	21
GO:0032680	regulation of tumor necrosis factor production	21/804	150/16713	1.02949e-05	0.000460744	0.000399777	AXL/PTAFR/CD36/PTPRJ/TYROBP/LILRA4/CD34/FCER1G/CD14/GPNMB/SYK/SIRPA/SASH3/ERRFI1/AKAP12/GSTP1/LILRB1/LILRA2/LRRK2/CYBA/HAVCR2	21
GO:0002285	lymphocyte activation involved in immune response	23/804	175/16713	1.15147e-05	0.000510693	0.000443117	CD19/PLCG2/HLA-DMB/DLL1/SWAP70/MDK/FCGR2B/ITFG2/CD1C/CD40/CLCF1/UNC13D/FCER1G/GPR183/CEACAM1/PTGER4/LILRB1/IL18/NLRP3/F2RL1/HAVCR2/CD81/TBX21	23
GO:0001935	endothelial cell proliferation	22/804	164/16713	1.27884e-05	0.000562119	0.000487738	HMOX1/APOE/PPARG/ACVRL1/NRP1/RGCC/CXCL12/EGFL7/AKT3/MDK/EGR3/CCL2/VASH2/CD34/TNFSF12/DYSF/CDH13/NRP2/PRKCA/JUN/CYBA/VASH1	22
GO:0030595	leukocyte chemotaxis	25/804	201/16713	1.29184e-05	0.000562807	0.000488336	PLA2G7/AIF1/CMKLR1/TRPV4/CXCL16/CCL8/CXCL12/SWAP70/CCL25/MDK/SLAMF8/CD74/CCL13/CCL2/HRH1/FCER1G/CREB3/DYSF/SYK/GPR183/IL17RC/STAP1/LGMN/F2RL1/ITGA9	25
GO:0002791	regulation of peptide secretion	45/804	478/16713	1.33909e-05	0.000578276	0.000501757	IGHD/RAPGEF3/APOE/AIF1/CD22/TRPV4/LRP1/ARRB1/CSF1R/RGCC/ADORA1/TCF7L2/MDK/FCGR2B/CD38/CD40/HCAR2/CD74/CD34/MYOM1/CD14/SYK/SYTL4/IRF3/SYT9/IL17RC/SRC/CASR/PRKCA/AKAP12/PTGER4/TMSB4X/RHBDF2/TNFRSF4/LILRB1/LILRA2/LRRK2/KCNA5/GIPR/TCIRG1/MBP/NLRP3/TLR10/F2RL1/HAVCR2	45
GO:0001818	negative regulation of cytokine production	31/804	280/16713	1.37636e-05	0.000582736	0.000505627	HMOX1/AXL/CMKLR1/VSIG4/ARRB1/DLL1/PTPRS/RGCC/FCGR2B/PDCD1LG2/TYROBP/CD84/LILRA4/CD34/GPNMB/IRF3/SIRPA/CEACAM1/ERRFI1/PTGER4/GSTP1/TMSB4X/TNFRSF4/ADCY7/LILRB1/MERTK/CD24/NLRP3/F2RL1/HAVCR2/TBX21	31
GO:0002793	positive regulation of peptide secretion	31/804	280/16713	1.37636e-05	0.000582736	0.000505627	IGHD/AIF1/TRPV4/LRP1/ARRB1/CSF1R/RGCC/ADORA1/TCF7L2/MDK/CD38/HCAR2/CD34/MYOM1/CD14/SYK/SYTL4/IRF3/IL17RC/SRC/CASR/AKAP12/PTGER4/TNFRSF4/LILRA2/LRRK2/GIPR/MBP/NLRP3/F2RL1/HAVCR2	31
GO:0019884	antigen processing and presentation of exogenous antigen	23/804	177/16713	1.39e-05	0.000582736	0.000505627	HLA-DOA/HLA-DPB1/HLA-DRB1/HLA-DMB/HLA-DPA1/HLA-DQA1/HLA-DRB5/HLA-DRA/HLA-DMA/HLA-DQB1/CD36/FCGR2B/CD1C/CD74/RILP/FCER1G/NCF4/LGMN/KIF26A/CTSL/HLA-DOB/CTSD/CYBA	23
GO:1903555	regulation of tumor necrosis factor superfamily cytokine production	21/804	153/16713	1.40356e-05	0.000582736	0.000505627	AXL/PTAFR/CD36/PTPRJ/TYROBP/LILRA4/CD34/FCER1G/CD14/GPNMB/SYK/SIRPA/SASH3/ERRFI1/AKAP12/GSTP1/LILRB1/LILRA2/LRRK2/CYBA/HAVCR2	21
GO:0071219	cellular response to molecule of bacterial origin	25/804	202/16713	1.4086e-05	0.000582736	0.000505627	AXL/SASH1/IRF8/CD68/MRC1/PTAFR/CD36/FCGR2B/PDCD1LG2/HCK/CCL2/CD14/IRF3/SIRPA/STAP1/SRC/PRKCA/LY86/GSTP1/LILRB1/IL18/LILRA2/LILRB2/NLRP3/HAVCR2	25
GO:0002700	regulation of production of molecular mediator of immune response	19/804	130/16713	1.44422e-05	0.000592491	0.000514092	HMOX1/CD22/CD36/FCGR2B/CD40/CLCF1/GPRC5B/CD74/FCER1G/SASH3/FCRL3/TNFRSF4/LILRB1/IL18/NLRP3/F2RL1/CD81/MZB1/TBX21	19
GO:0050708	regulation of protein secretion	43/804	451/16713	1.5269e-05	0.000621234	0.000539031	IGHD/RAPGEF3/APOE/AIF1/CD22/TRPV4/LRP1/ARRB1/CSF1R/RGCC/TCF7L2/MDK/FCGR2B/CD38/CD40/HCAR2/CD34/MYOM1/CD14/SYK/SYTL4/IRF3/SYT9/IL17RC/SRC/CASR/PRKCA/AKAP12/PTGER4/TMSB4X/RHBDF2/TNFRSF4/LILRB1/LILRA2/LRRK2/KCNA5/GIPR/TCIRG1/MBP/NLRP3/TLR10/F2RL1/HAVCR2	43
GO:0035589	G protein-coupled purinergic nucleotide receptor signaling pathway	6/804	13/16713	1.56043e-05	0.000629672	0.000546352	GPR34/P2RY12/P2RY8/PTAFR/P2RY13/P2RY10	6
GO:0071404	cellular response to low-density lipoprotein particle stimulus	7/804	19/16713	1.75998e-05	0.000698893	0.000606414	PPARG/CD36/FCER1G/SYK/CDH13/CASR/CD81	7
GO:0050866	negative regulation of cell activation	24/804	192/16713	1.76037e-05	0.000698893	0.000606414	HMOX1/AXL/APOE/DTX1/VSIG4/LST1/MDK/MILR1/FCGR2B/PDCD1LG2/TYROBP/CD74/CD84/PRKCD/GPNMB/CD300LF/PLA2G2D/CEACAM1/ABR/LILRB1/MERTK/LILRB2/HAVCR2/TBX21	24
GO:0030890	positive regulation of B cell proliferation	10/804	41/16713	1.80649e-05	0.000711468	0.000617325	TNFRSF13C/CD38/CD40/CLCF1/CD74/GPR183/SASH3/FCRL3/TNFRSF4/CD81	10
GO:0002695	negative regulation of leukocyte activation	22/804	168/16713	1.87978e-05	0.000734456	0.000637271	HMOX1/AXL/DTX1/VSIG4/LST1/MDK/MILR1/FCGR2B/PDCD1LG2/TYROBP/CD74/CD84/GPNMB/CD300LF/PLA2G2D/CEACAM1/ABR/LILRB1/MERTK/LILRB2/HAVCR2/TBX21	22
GO:0007162	negative regulation of cell adhesion	30/804	272/16713	2.03057e-05	0.000783478	0.000679807	DTX1/TRPV4/LRP1/ACVRL1/VSIG4/RGCC/CXCL12/SWAP70/CCL25/MDK/FCGR2B/PDCD1LG2/TGFBI/CD74/CYP1B1/PRKCD/PLXND1/GPNMB/PLA2G2D/CDH13/CEACAM1/SRC/LILRB1/DSCAM/LILRB2/WNT1/MBP/DMTN/HAVCR2/TBX21	30
GO:0002702	positive regulation of production of molecular mediator of immune response	15/804	89/16713	2.05299e-05	0.000783478	0.000679807	CD36/CD40/CLCF1/GPRC5B/CD74/FCER1G/SASH3/TNFRSF4/LILRB1/IL18/NLRP3/F2RL1/CD81/MZB1/TBX21	15
GO:0060333	interferon-gamma-mediated signaling pathway	15/804	89/16713	2.05299e-05	0.000783478	0.000679807	VCAM1/HLA-DPB1/PPARG/HLA-DRB1/HLA-DPA1/IRF8/HLA-DQA1/HLA-DRB5/HLA-DRA/HLA-DQB1/PTAFR/HCK/PRKCD/CIITA/IRF3	15
GO:0002478	antigen processing and presentation of exogenous peptide antigen	22/804	170/16713	2.26684e-05	0.000857659	0.000744172	HLA-DOA/HLA-DPB1/HLA-DRB1/HLA-DMB/HLA-DPA1/HLA-DQA1/HLA-DRB5/HLA-DRA/HLA-DMA/HLA-DQB1/CD36/FCGR2B/CD74/RILP/FCER1G/NCF4/LGMN/KIF26A/CTSL/HLA-DOB/CTSD/CYBA	22
GO:0071222	cellular response to lipopolysaccharide	24/804	195/16713	2.28221e-05	0.000857659	0.000744172	AXL/SASH1/IRF8/CD68/MRC1/PTAFR/CD36/PDCD1LG2/HCK/CCL2/CD14/IRF3/SIRPA/STAP1/SRC/PRKCA/LY86/GSTP1/LILRB1/IL18/LILRA2/LILRB2/NLRP3/HAVCR2	24
GO:0002283	neutrophil activation involved in immune response	44/804	474/16713	2.35453e-05	0.000878133	0.000761937	CTSB/ARSA/NPC2/CD68/CFP/SYNGR1/C3/SIGLEC9/PTAFR/CD36/PTPRJ/TYROBP/UNC13D/PRKCD/A1BG/FUCA1/PSAP/CTSH/FCER1G/CD14/SYK/CAMP/SIRPA/HK3/GALNS/CEACAM1/ABR/ALDOC/CR1/GSTP1/TBC1D10C/FCGR2A/APAF1/FRMPD3/ATP8B4/LILRA2/CAP1/LILRB2/CTSD/TCIRG1/DOK3/CYBA/NFAM1/CTSZ	44
GO:0002237	response to molecule of bacterial origin	34/804	330/16713	2.47162e-05	0.00091487	0.000793812	VCAM1/AXL/PLCG2/SASH1/IRF8/CD68/MRC1/PTAFR/CD36/FCGR2B/PDCD1LG2/HCK/CCL2/GNG12/CD14/IRF3/SIRPA/STAP1/ABR/SRC/PRKCA/AKAP12/PTGER4/LY86/GSTP1/LILRB1/IL10RA/IL18/CD24/LILRA2/LILRB2/JUN/NLRP3/HAVCR2	34
GO:0002577	regulation of antigen processing and presentation	7/804	20/16713	2.59555e-05	0.000953572	0.000827394	HLA-DOA/CD68/TAPBPL/FCGR2B/CD74/HLA-DOB/LILRB2	7
GO:0050854	regulation of antigen receptor-mediated signaling pathway	12/804	61/16713	2.79605e-05	0.00101963	0.000884707	CD19/CD22/FCGR2B/PTPRJ/PAX5/CMTM3/STAP1/CEACAM1/FCRL3/NFAM1/CD81/LCK	12
GO:0050731	positive regulation of peptidyl-tyrosine phosphorylation	23/804	185/16713	2.85697e-05	0.00103418	0.000897337	NRP1/FLT3/CSF1R/ADORA1/CD36/PTPRJ/DLG4/CD40/CLCF1/GPRC5B/CD74/FBXW7/KITLG/CD4/SYK/STAP1/TNFRSF18/SRC/GH1/IL18/CD24/UNC119/CD81	23
GO:0001938	positive regulation of endothelial cell proliferation	16/804	103/16713	3.14482e-05	0.00113007	0.000980537	HMOX1/ACVRL1/NRP1/CXCL12/EGFL7/AKT3/MDK/EGR3/VASH2/TNFSF12/DYSF/CDH13/NRP2/PRKCA/JUN/CYBA	16
GO:0032613	interleukin-10 production	11/804	53/16713	3.55788e-05	0.00126923	0.00110129	DLL1/FCGR2B/PDCD1LG2/TYROBP/PRKCD/CD34/FCER1G/SYK/SASH3/LILRB1/F2RL1	11
GO:0002446	neutrophil mediated immunity	44/804	485/16713	4.08951e-05	0.00144839	0.00125674	CTSB/ARSA/NPC2/CD68/CFP/SYNGR1/C3/SIGLEC9/PTAFR/CD36/PTPRJ/TYROBP/UNC13D/PRKCD/A1BG/FUCA1/PSAP/CTSH/FCER1G/CD14/SYK/CAMP/SIRPA/HK3/GALNS/CEACAM1/ABR/ALDOC/CR1/GSTP1/TBC1D10C/FCGR2A/APAF1/FRMPD3/ATP8B4/CAP1/LILRB2/CTSD/TCIRG1/DOK3/CYBA/F2RL1/NFAM1/CTSZ	44
GO:0043312	neutrophil degranulation	43/804	471/16713	4.30858e-05	0.00151508	0.0013146	CTSB/ARSA/NPC2/CD68/CFP/SYNGR1/C3/SIGLEC9/PTAFR/CD36/PTPRJ/TYROBP/UNC13D/PRKCD/A1BG/FUCA1/PSAP/CTSH/FCER1G/CD14/SYK/CAMP/SIRPA/HK3/GALNS/CEACAM1/ABR/ALDOC/CR1/GSTP1/TBC1D10C/FCGR2A/APAF1/FRMPD3/ATP8B4/CAP1/LILRB2/CTSD/TCIRG1/DOK3/CYBA/NFAM1/CTSZ	43
GO:0045807	positive regulation of endocytosis	15/804	95/16713	4.54038e-05	0.00158527	0.0013755	AXL/APOE/PLCG2/PPARG/LRP1/ARRB1/DLL1/C3/CD36/CD14/SYK/STAP1/LRRK2/F2RL1/HIP1R	15
GO:0031663	lipopolysaccharide-mediated signaling pathway	11/804	55/16713	5.11556e-05	0.00177351	0.00153884	SASH1/PTAFR/CD36/HCK/CCL2/CD14/IRF3/PRKCA/LY86/IL18/LILRA2	11
GO:0034350	regulation of glial cell apoptotic process	5/804	10/16713	5.23789e-05	0.0017907	0.00155375	DLL1/PRKCD/CCL2/PRKCA/AKAP12	5
GO:0071670	smooth muscle cell chemotaxis	5/804	10/16713	5.23789e-05	0.0017907	0.00155375	AIF1/MDK/CORO1B/LPAR1/GSTP1	5
GO:0050727	regulation of inflammatory response	34/804	345/16713	6.09897e-05	0.0020707	0.0017967	NUPR1/PLA2G7/APOE/PPARG/TRPV4/CEBPA/FABP4/SUCNR1/ADORA1/C3/MDK/FCGR2B/SLAMF8/PIK3AP1/HCK/GPRC5B/PRKCD/MFHAS1/FCER1G/IRF3/SIRPA/IL17RC/FNDC4/STAP1/ABR/PTGER4/GSTP1/TMSB4X/ADCY7/IL18/LRRK2/NLRP3/TLR10/CD81	34
GO:0032496	response to lipopolysaccharide	32/804	318/16713	6.70006e-05	0.0022478	0.00195037	VCAM1/AXL/PLCG2/SASH1/IRF8/CD68/MRC1/PTAFR/CD36/PDCD1LG2/HCK/CCL2/GNG12/CD14/IRF3/SIRPA/STAP1/ABR/SRC/PRKCA/AKAP12/PTGER4/LY86/GSTP1/LILRB1/IL10RA/IL18/LILRA2/LILRB2/JUN/NLRP3/HAVCR2	32
GO:0002687	positive regulation of leukocyte migration	17/804	121/16713	6.71189e-05	0.0022478	0.00195037	PLA2G7/AIF1/CMKLR1/TRPV4/CCL8/CXCL12/P2RY12/SWAP70/PTAFR/MDK/CD74/KITLG/CREB3/DYSF/TNFRSF18/LGMN/F2RL1	17
GO:0032755	positive regulation of interleukin-6 production	14/804	89/16713	8.42484e-05	0.0028024	0.00243158	AIF1/TRPV4/PTAFR/CD36/TYROBP/CD74/FCER1G/SYK/IL17RC/LILRA2/LILRB2/MBP/CYBA/F2RL1	14
GO:0022408	negative regulation of cell-cell adhesion	21/804	173/16713	8.90139e-05	0.00294104	0.00255188	DTX1/TRPV4/VSIG4/RGCC/CXCL12/SWAP70/CCL25/MDK/FCGR2B/PDCD1LG2/CD74/PRKCD/GPNMB/PLA2G2D/CEACAM1/LILRB1/LILRB2/WNT1/MBP/HAVCR2/TBX21	21
GO:0030168	platelet activation	19/804	148/16713	8.97612e-05	0.00294596	0.00255615	AXL/APOE/PLCG2/ARRB1/P2RY12/CD40/GNG2/DGKA/PRKCD/FCER1G/SYK/GNA15/CEACAM1/SRC/PRKCA/TRPC3/MERTK/DMTN/LCK	19
GO:0002674	negative regulation of acute inflammatory response	5/804	11/16713	9.22232e-05	0.00298694	0.0025917	PPARG/ADORA1/FCGR2B/GSTP1/NLRP3	5
GO:2001198	regulation of dendritic cell differentiation	5/804	11/16713	9.22232e-05	0.00298694	0.0025917	TMEM176B/FCGR2B/TMEM176A/LILRB1/LILRB2	5
GO:0002573	myeloid leukocyte differentiation	23/804	200/16713	9.70879e-05	0.00310366	0.00269298	PPARG/C1QC/CSF1R/CEBPA/FAM20C/TYROBP/CD74/FBXW7/MAFB/KITLG/SPI1/FCER1G/CD4/GPR183/CEACAM1/SRC/PRKCA/LILRB1/FES/TCIRG1/JUN/F2RL1/CD81	23
GO:0030100	regulation of endocytosis	23/804	200/16713	9.70879e-05	0.00310366	0.00269298	APOC1/AXL/APOE/PLCG2/PPARG/CD22/LRP1/ARRB1/DLL1/RAB20/C3/CD36/DLG4/CD14/SYK/CDH13/STAP1/SRC/LILRB1/LRRK2/UNC119/F2RL1/HIP1R	23
GO:0002335	mature B cell differentiation	7/804	24/16713	9.78789e-05	0.00310876	0.0026974	CD19/PLCG2/DLL1/FCGR2B/ITFG2/SLAMF8/GPR183	7
GO:0035590	purinergic nucleotide receptor signaling pathway	8/804	32/16713	0.00010395	0.00328041	0.00284634	ADORA3/GPR34/P2RY12/ADORA1/P2RY8/PTAFR/P2RY13/P2RY10	8
GO:0097028	dendritic cell differentiation	9/804	41/16713	0.000115206	0.00361247	0.00313446	AXL/FLT3/TMEM176B/FCGR2B/TMEM176A/SPI1/LILRB1/LILRB2/F2RL1	9
GO:0002224	toll-like receptor signaling pathway	18/804	139/16713	0.000121877	0.00377359	0.00327426	CTSB/PTPRS/CD36/PIK3AP1/COLEC12/LILRA4/MFHAS1/CD14/CD300LF/IRF3/FCRL3/LGMN/CTSL/LILRA2/TLR10/CYBA/F2RL1/HAVCR2	18
GO:0002822	regulation of adaptive immune response based on somatic recombination of immune receptors built from immunoglobulin superfamily domains	18/804	139/16713	0.000121877	0.00377359	0.00327426	TNFRSF13C/FCER2/C3/FCGR2B/CD1C/CD40/CLCF1/FCER1G/CD4/CEACAM1/SASH3/CR1/LILRB1/IL18/NLRP3/HAVCR2/CD81/TBX21	18
GO:0032635	interleukin-6 production	19/804	152/16713	0.000128602	0.00395691	0.00343332	AIF1/TRPV4/ARRB1/PTAFR/CD36/TYROBP/CD74/FCER1G/SYK/SIRPA/IL17RC/TMEM106A/IL18/LILRA2/LILRB2/MBP/CYBA/F2RL1/HAVCR2	19
GO:0051047	positive regulation of secretion	38/804	419/16713	0.000135854	0.00415411	0.00360443	IGHD/AIF1/TRPV4/LRP1/ARRB1/CSF1R/RGCC/CXCL12/ADORA1/TCF7L2/PTAFR/MDK/CD38/PINK1/UNC13D/HCAR2/CD34/MYOM1/FCER1G/CD14/SYK/SYTL4/IRF3/SYT9/IL17RC/SRC/CASR/AKAP12/PTGER4/TNFRSF4/LILRA2/LRRK2/GIPR/MBP/NLRP3/CYBA/F2RL1/HAVCR2	38
GO:0002286	T cell activation involved in immune response	15/804	105/16713	0.000146529	0.00442553	0.00383994	HLA-DMB/MDK/FCGR2B/CD1C/FCER1G/GPR183/CEACAM1/PTGER4/LILRB1/IL18/NLRP3/F2RL1/HAVCR2/CD81/TBX21	15
GO:0002688	regulation of leukocyte chemotaxis	15/804	105/16713	0.000146529	0.00442553	0.00383994	PLA2G7/AIF1/CMKLR1/TRPV4/CXCL12/SWAP70/MDK/SLAMF8/CD74/CCL2/CREB3/DYSF/STAP1/LGMN/F2RL1	15
GO:0002281	macrophage activation involved in immune response	5/804	12/16713	0.00015184	0.00453037	0.0039309	SUCNR1/TYROBP/DYSF/SYK/HAVCR2	5
GO:0002921	negative regulation of humoral immune response	5/804	12/16713	0.00015184	0.00453037	0.0039309	A2M/VSIG4/FCGR2B/SERPING1/CR1	5
GO:0002819	regulation of adaptive immune response	19/804	154/16713	0.00015307	0.00453953	0.00393885	TNFRSF13C/FCER2/C3/FCGR2B/CD1C/CD40/CLCF1/FCER1G/CD4/CEACAM1/SASH3/CR1/ADCY7/LILRB1/IL18/NLRP3/HAVCR2/CD81/TBX21	19
GO:0032760	positive regulation of tumor necrosis factor production	13/804	83/16713	0.000156552	0.004615	0.00400433	PTAFR/CD36/PTPRJ/TYROBP/FCER1G/CD14/SYK/SASH3/AKAP12/LILRA2/LRRK2/CYBA/HAVCR2	13
GO:0002548	monocyte chemotaxis	10/804	52/16713	0.000157842	0.00462534	0.00401331	PLA2G7/AIF1/CCL8/CXCL12/CCL25/SLAMF8/CCL13/CCL2/CREB3/LGMN	10
GO:0030217	T cell differentiation	25/804	235/16713	0.000172735	0.00503179	0.00436597	CD27/HLA-DOA/DTX1/WNT4/MDK/EGR3/CD74/MAFB/FCER1G/CD4/PLA2G2D/SYK/TNFSF8/GPR183/TNFRSF18/SASH3/CR1/PTGER4/IL18/LILRB2/TCIRG1/WNT1/NLRP3/TBX21/LCK	25
GO:1903532	positive regulation of secretion by cell	36/804	394/16713	0.000174672	0.0050583	0.00438897	IGHD/AIF1/TRPV4/LRP1/ARRB1/CSF1R/RGCC/CXCL12/TCF7L2/PTAFR/MDK/CD38/PINK1/UNC13D/HCAR2/CD34/MYOM1/FCER1G/CD14/SYK/SYTL4/IRF3/SYT9/IL17RC/SRC/CASR/AKAP12/PTGER4/TNFRSF4/LILRA2/LRRK2/GIPR/MBP/NLRP3/F2RL1/HAVCR2	36
GO:0032602	chemokine production	13/804	84/16713	0.000177203	0.00510159	0.00442654	HMOX1/AIF1/TRPV4/LRP1/CSF1R/CD74/SYK/SIRPA/GSTP1/IL18/MBP/F2RL1/HAVCR2	13
GO:0043542	endothelial cell migration	25/804	236/16713	0.000184618	0.00528415	0.00458494	HMOX1/APOE/PPARG/ACVRL1/NRP1/SRPX2/SASH1/RGCC/AKT3/STARD13/CORO1B/EGR3/CD40/CYP1B1/PLXND1/FBXW7/TNFSF12/CDH13/CEACAM1/NRP2/PRKCA/TMSB4X/LGMN/MIR210/VASH1	25
GO:0002720	positive regulation of cytokine production involved in immune response	10/804	53/16713	0.000186276	0.00530078	0.00459937	CD36/GPRC5B/CD74/FCER1G/SASH3/LILRB1/IL18/NLRP3/F2RL1/CD81	10
GO:0003094	glomerular filtration	6/804	19/16713	0.000192398	0.00541242	0.00469624	IGKV3-20/IGHA2/ADORA1/CD34/CYBA/F2RL1	6
GO:0032930	positive regulation of superoxide anion generation	6/804	19/16713	0.000192398	0.00541242	0.00469624	TYROBP/PRKCD/SYK/GSTP1/CYBA/F2RL1	6
GO:1903557	positive regulation of tumor necrosis factor superfamily cytokine production	13/804	85/16713	0.000200151	0.00559854	0.00485773	PTAFR/CD36/PTPRJ/TYROBP/FCER1G/CD14/SYK/SASH3/AKAP12/LILRA2/LRRK2/CYBA/HAVCR2	13
GO:0002686	negative regulation of leukocyte migration	9/804	44/16713	0.00020484	0.00566531	0.00491567	HMOX1/CXCL12/ADORA1/CCL25/SLAMF8/CCL2/STAP1/ABR/PTGER4	9
GO:0071675	regulation of mononuclear cell migration	9/804	44/16713	0.00020484	0.00566531	0.00491567	PLA2G7/AIF1/CMKLR1/TRPV4/CXCL12/MDK/SLAMF8/CREB3/LGMN	9
GO:0070664	negative regulation of leukocyte proliferation	12/804	75/16713	0.000226199	0.0062211	0.00539791	VSIG4/CCL8/LST1/FCGR2B/PDCD1LG2/TYROBP/GPNMB/PLA2G2D/GSTP1/LILRB1/LILRB2/HAVCR2	12
GO:0043301	negative regulation of leukocyte degranulation	5/804	13/16713	0.000236988	0.00641039	0.00556216	HMOX1/FCGR2B/CD84/CEACAM1/ABR	5
GO:0060100	positive regulation of phagocytosis, engulfment	5/804	13/16713	0.000236988	0.00641039	0.00556216	PPARG/C3/CD36/STAP1/F2RL1	5
GO:1905155	positive regulation of membrane invagination	5/804	13/16713	0.000236988	0.00641039	0.00556216	PPARG/C3/CD36/STAP1/F2RL1	5
GO:0031589	cell-substrate adhesion	32/804	341/16713	0.00024471	0.00658311	0.00571202	VCAM1/AXL/SIGLEC1/WNT4/LRP1/ACVRL1/NRP1/BCAM/OTOA/LYVE1/DDR1/SORBS3/CCL25/MDK/CD36/PARVG/PTPRJ/UNC13D/NID1/CD34/DOCK1/CDH13/CCDC80/LAMB2/SRC/TMEM8B/MERTK/EPHA1/WNT1/MSLN/MYO1G/DMTN	32
GO:0097205	renal filtration	6/804	20/16713	0.00026373	0.00705621	0.00612252	IGKV3-20/IGHA2/ADORA1/CD34/CYBA/F2RL1	6
GO:0032609	interferon-gamma production	15/804	111/16713	0.000273945	0.00728989	0.00632528	AXL/HLA-DPB1/HLA-DPA1/EBI3/IRF8/TNFRSF13C/PDCD1LG2/CD14/SIRPA/SASH3/LILRB1/IL18/TCIRG1/F2RL1/HAVCR2	15
GO:0010631	epithelial cell migration	30/804	314/16713	0.000278465	0.00737034	0.00639508	HMOX1/APOE/PPARG/ACVRL1/NRP1/SRPX2/SASH1/RGCC/AKT3/STARD13/CORO1B/EGR3/CD40/CYP1B1/PLXND1/FBXW7/CTSH/DOCK1/TNFSF12/CDH13/CEACAM1/NRP2/SRC/PRKCA/TMSB4X/LGMN/ZEB2/MIR210/JUN/VASH1	30
GO:0032642	regulation of chemokine production	12/804	77/16713	0.000291419	0.00767194	0.00665678	HMOX1/AIF1/TRPV4/LRP1/CSF1R/CD74/SYK/SIRPA/GSTP1/MBP/F2RL1/HAVCR2	12
GO:0001667	ameboidal-type cell migration	37/804	420/16713	0.000294076	0.00770073	0.00668175	HMOX1/APOE/PPARG/ACVRL1/NRP1/SRPX2/SASH1/RGCC/P2RY12/AKT3/STARD13/CORO1B/EGR3/CD40/CYP1B1/PLXND1/FBXW7/CTSH/KITLG/DOCK1/TNFSF12/CDH13/CEACAM1/NRP2/SRC/PRKCA/AKAP12/TMSB4X/LGMN/ZEB2/MIR210/CAP1/NRTN/SOX8/JUN/DMTN/VASH1	37
GO:0097530	granulocyte migration	16/804	124/16713	0.000297365	0.00774564	0.00672072	CMKLR1/TRPV4/CCL8/CCL25/MDK/SLAMF8/CD74/CCL13/CCL2/HRH1/FCER1G/DYSF/SYK/IL17RC/PTGER4/ITGA9	16
GO:0051222	positive regulation of protein transport	37/804	421/16713	0.000307977	0.00794608	0.00689464	IGHD/RAPGEF3/AIF1/TRPV4/LRP1/ARRB1/CSF1R/RGCC/TCF7L2/MDK/CD38/PINK1/ABLIM3/HCAR2/TP73/PRKCD/FBXW7/CD34/MYOM1/CD14/SYK/SYTL4/IRF3/IL17RC/SRC/CASR/AKAP12/PTGER4/TNFRSF4/LILRA2/LRRK2/GIPR/MBP/NLRP3/F2RL1/HAVCR2/CD81	37
GO:2000249	regulation of actin cytoskeleton reorganization	8/804	37/16713	0.000308288	0.00794608	0.00689464	RAPGEF3/NRP1/CSF1R/MDK/BAIAP2/HCK/STAP1/FES	8
GO:0090132	epithelium migration	30/804	316/16713	0.000310409	0.00795909	0.00690592	HMOX1/APOE/PPARG/ACVRL1/NRP1/SRPX2/SASH1/RGCC/AKT3/STARD13/CORO1B/EGR3/CD40/CYP1B1/PLXND1/FBXW7/CTSH/DOCK1/TNFSF12/CDH13/CEACAM1/NRP2/SRC/PRKCA/TMSB4X/LGMN/ZEB2/MIR210/JUN/VASH1	30
GO:0050729	positive regulation of inflammatory response	17/804	137/16713	0.000312307	0.00796626	0.00691215	NUPR1/PLA2G7/TRPV4/CEBPA/FABP4/SUCNR1/C3/MDK/GPRC5B/FCER1G/IL17RC/STAP1/PTGER4/IL18/LRRK2/TLR10/CD81	17
GO:0032928	regulation of superoxide anion generation	6/804	21/16713	0.000354293	0.00899065	0.00780099	TYROBP/PRKCD/SYK/GSTP1/CYBA/F2RL1	6
GO:0031348	negative regulation of defense response	23/804	219/16713	0.000372469	0.0094034	0.00815913	A2M/APOE/PPARG/VSIG4/SIGLEC11/ADORA1/MDK/FCGR2B/SLAMF8/SERPING1/PRKCD/MFHAS1/SIRPA/FNDC4/CEACAM1/ABR/CR1/PTGER4/GSTP1/ADCY7/LILRB1/NLRP3/HAVCR2	23
GO:0070997	neuron death	31/804	335/16713	0.000387445	0.00973159	0.00844389	HMOX1/NUPR1/AXL/APOE/C1QA/LRP1/NRP1/ARRB1/NCOA7/ADORA1/MDK/FCGR2B/TYROBP/PINK1/RILPL1/CLCF1/ASCL1/FBXW7/GABRB3/CCL2/CD34/GPNMB/ATN1/SLC25A27/CHL1/APAF1/LGMN/LRRK2/WNT1/JUN/CTSZ	31
