# Supplementary material for: Enhancing prognostic power in multiple myeloma using a plasma cell signature derived from single-cell RNA sequencing
Source: Blood Cancer J. 2024 Mar 6;14(1):38. doi: 10.1038/s41408-024-01024-8 (PMC10915134; doi:10.1038/s41408-024-01024-8)
Supplement: Supplementary file 7 — Supplementary Table 6 [file 41408_2024_1024_MOESM7_ESM.xlsx]

## Sheet: Supplementary Table 6
Supplementary Table 6. Potential MM driver mutations
Gene	# nonsynonymous/indel in CoMMpass	COSMIC
IGHV2-70	453	N
IGLV3-1	271	N
KRAS	173	Y
NRAS	147	Y
TTN	89	N
IGKV4-1	82	N
FAM46C	78	N
DIS3	73	N
IGHM	71	N
IGHV1-69-2	71	N
IGLL5	67	N
MUC16	66	Y
BRAF	51	Y
IGLV4-60	50	N
TRAF3	50	N
FAT4	46	Y
RYR2	45	N
IGLV3-25	44	N
PCLO	42	N
IGHV1-69	42	N
LRP1B	42	Y
USH2A	39	N
DUSP2	36	N
RYR1	35	Y
DNAH5	35	N
FAT3	35	N
CSMD3	35	Y
ZFHX4	35	N
FAT1	34	Y
TP53	34	Y
FSIP2	32	N
HIST1H1E	31	N
IGLV5-45	31	N
