# Supplementary material for: Enhancing prognostic power in multiple myeloma using a plasma cell signature derived from single-cell RNA sequencing
Source: Blood Cancer J. 2024 Mar 6;14(1):38. doi: 10.1038/s41408-024-01024-8 (PMC10915134; doi:10.1038/s41408-024-01024-8)
Supplement: Supplementary file 8 — Supplementary Table 7 [file 41408_2024_1024_MOESM8_ESM.xlsx]

## Sheet: Supplementary Table 7
Supplementary Table 7. AUC of the PBM score, GEP70 and SKY92 to predict MM development
PBM score	Healthy	MGUS	SMM	NDMM	RRMM
Healthy	-	0.866667	0.991304	0.993778	1
MGUS	0.866667	-	0.776398	0.87873	0.938776
SMM	0.991304	0.776398	-	0.662609	0.824534
NDMM	0.993778	0.87873	0.662609	-	0.700952
RRMM	1	0.938776	0.824534	0.700952	-
GEP70	Healthy	MGUS	SMM	NDMM	RRMM
Healthy	-	0.663492	0.684058	0.857778	0.92619
MGUS	0.663492	-	0.488613	0.724444	0.826531
SMM	0.684058	0.488613	-	0.718841	0.81677
NDMM	0.857778	0.724444	0.718841	-	0.59619
RRMM	0.92619	0.826531	0.81677	0.59619	-
SKY92	Healthy	MGUS	SMM	NDMM	RRMM
Healthy	-	0.593651	0.742029	0.830222	0.938095
MGUS	0.593651	-	0.625259	0.714921	0.865646
SMM	0.742029	0.625259	-	0.637681	0.846273
NDMM	0.830222	0.714921	0.637681	-	0.744762
RRMM	0.938095	0.865646	0.846273	0.744762	-
